# Supplementary material for: Deciphering Molecular Pathways of Bletilla striata Seeds Symbiotic Germination with Tulasnella sp. bj1
Source: Microorganisms. 2026 Jan 13;14(1):174. doi: 10.3390/microorganisms14010174 (PMC12844467; doi:10.3390/microorganisms14010174)
Supplement: Supplementary file 1 [file microorganisms-14-00174-s001.zip]

Archive with 3 entries (3 files):
- Supplementary Fig 1.1.pdf
- Supplementary Table 1-2026.1.1.pdf
- Supplementary table S3-2026.1.1.xlsx
