# Supplementary material for: Deciphering Molecular Pathways of Bletilla striata Seeds Symbiotic Germination with Tulasnella sp. bj1
Source: Microorganisms. 2026 Jan 13;14(1):174. doi: 10.3390/microorganisms14010174 (PMC12844467; doi:10.3390/microorganisms14010174)
Supplement: Supplementary file 1 [file microorganisms-14-00174-s001.zip › Supplementary table S3-2026.1.1.xlsx]

## Sheet: Sheet1
Table S2：Summary of Identified Metabolites in B. striata protocorms
Num	Description	m/z	Retention time (min)	Adducts	Formula	Score	bj1 1-1	bj1 1-2	bj1 1-3	bj1 2-1	bj1 2-2	bj1 2-3	bj1 3-1	bj1 3-2	bj1 3-3	bj1 4-1	bj1 4-2	bj1 4-3	control 1-1	control 1-2	control 1-3	control 2-1	control2-2	control 2-3	control3-1	control 3-2	control 3-3	control 4-1	control 4-2	control 4-3
Num001	Cyclo-prolylglycine	155.082	0.73115	M+H	C7H10N2O2	38	515.234	10136.6	9677.73	7845.95	12977.6	8569.93	9856.8	12535.2	10323.4	11452.5	11983.5	12311.7	7169.62	7946.69	7338.79	7280.79	6673.6	5785.07	9572.21	9933.46	9476.33	7984.16	8414.18	8456.36
Num002	2-amino-3-[[(6E,9E)-5-hydroxy-8-methoxy-5,9,13,14-tetramethyl-2-oxo-1-oxacyclotetradeca-6,9-dien-4-yl]sulfanyl]propanoic acid	447.252	26.8205	M+NH4	C21H35NO6S	37.1	1183.97	1160.94	1133.37	1127.86	1115.485721725995	1121.709211291245	1116.806282889169	1123.561853268458	1197.2821072745288	1156.77965378236	1138.068950486008	1109.299784055769	1197.4360612509497	1157.183810151929	1175.5297424838091	1183.7266944005411	1298.8822146299441	1107.255256021757	1269.1039760069577	95.4704	85.4312	110.728	107.682	95.9334
Num003	Vicenin II	612.196	14.9065	M+NH4, M+Na	C27H30O15	37.8	1287.93	1625.358592330576	1528.759003485143	43.4597	83.9804	78.4732	44.2972	39.549	73.4746	109.815	94.5184	110.102	51.2554	484.239	318.303	129.006	59.032	40.1725	105.54	122.021	30.2314	5.25549	6.60862	21.1804
Num004	kaempferol-3-O-rutinoside *	595.166	14.4016	M+H, M+Na	C27H30O15	57.6	32241.9	24138.4	24305.8	8731.08	9632.91	9372.47	8622.55	8393.69	10514.8	5938.84	5134.93	5717.86	26479.5	26790.1	25633.6	20015.3	19462.5	19326.9	13664.9	13285.8	12499.5	9028.33	9234.11	9037.83
Num005	2-QUINOLINECARBOXYLATE	174.054	21.2091	M+H	C10H7NO2	49.1	3092.76	2556.5	2707.49	3389.45	4459.02	4073.39	4102.47	4538.74	4889.09	5475.62	5237.78	6058.88	4289.58	4421.73	4190.47	4732.27	4516.35	4100.4	5485.67	5885.63	5023.3	5573.72	5534.9	5350.61
Num006	luteolin-4'-O-glucoside	449.11	8.4555	M+H	C21H20O11	53.4	1023.89	1083.43	1110.28	993.138	874.663	946.882	1130.33	1089.01	1052.91	1081.9	968.165	1068.8	336.359	359.829	419.579	1091.37	1213.06	1167.11	960.465	1021.16	1061.94	968.555	898	948.245
Num007	Rhoifolin	617.126	18.5203	M+K	C27H30O14	40	523.885	583.43	510.277	793.138	774.663	946.882	1130.33	1069.01	1022.91	1031.9	928.165	1068.8	21.2343	12.2334	19.5798	91.3745	13.0602	67.1109	60.4652	21.1564	61.9435	68.5548	97.9998	48.2445
Num008	5-Hydroxy-3'-methoxyflavone	269.081	26.1375	M+H	C16H12O4	49	2123.94	1806.91	1681.16	8932.31	6338.37	7229.77	12379.1	3363.39	12899	25148.4	17121.5	26520.4	2479.24	1188.59	1370.47	2970.5	3381.41	3294.43	1310.21	1261.71	1623.2	7421.21	7273.09	6424.78
Num009	3-deoxysappanchalcone	271.095	22.0196	M+H	C16H14O4	42	4801.39	4863.6	5011.89	4876.68	5087.63	5360.13	914.012	874.747	1092.65	1040.95	780.592	1058.17	14808.2	11158.6	11922.8	3100.45	3108.13	3261.03	2025.33	2203.17	2107.16	808.92	787.527	761.545
Num010	7-O-Methylchrysin	269.081	35.6262	M+H	C16H12O4	44.8	15.6155	113.263	96.7603	1041.04	1370.46	1253.66	863.997	962.964	706.7	1184.85	924.131	1236.01	18.9753	15.5281	23.6177	65.4296	108.925	113.775	20.1545	28.6792	20.614	91.0755	120.127	109.061
Num011	[2-[(E)-3,4-dihydroxypent-1-enyl]-6-oxooxan-3-yl] (E)-2-methylbut-2-enoate	299.147	17.4103	M+H	C15H22O6	38.9	325.604	477.097	397.297	456.209	454.484	461.625	540.34	743.246	669.008	700.533	740.701	673.901	546.028	543.942	620.251	265.722	250.864	243.546	318.671	287.816	253.681	404.012	402.887	357.613
Num012	Tectorigenin	301.071	15.7888	M+H	C16H12O6	41.4	2289.24	2752.37	2991.86	415.464	316.259	380.708	11.8368	6.56013	32.0828	23.7543	18.0762	30.6243	5450.53	2109.98	3389.47	1133.33	1245.7	1135.99	123.029	104.891	141.818	59.3099	60.0417	58.1127
Num013	Rutin	649.117	12.5387	M+K	C27H30O16	52.3	186.325	290.301	260.018	133.299	151.931	156.788	11.2791	6.52513	5.49173	71.5894	23.6355	67.7256	651.224	519.723	488.693	439.359	464.015	477.14	307.859	377.639	284.342	210.359	184.653	176.341
Num014	Eicosapentaenoic acid	303.231	22.8088	M+H	C20H30O2	40.1	3.78545	2.13305	0.791148	177.482	237.675	175.875	1028.8	945.086	1152.82	1202.86	1379.49	1464.38	2.27635	0.722332	2.94865	33.842	8.64119	8.3701	743.496	801.429	636.169	790.286	846.897	782.471
Num015	Isokaempferide	301.071	21.4861	M+H	C16H12O6	45.1	2019.54	2454.78	2322.73	1268.27	1103.01	1451.51	1321.85	1657.7	1757.53	3131	1951.58	2541.78	218.567	153.588	181.313	141.545	123.386	118.402	27.7874	27.0883	50.7691	15.621	30.0632	21.6269
Num016	5-hydroxy-3-(4-methoxyphenyl)-7-(((2S,3R,4S,5S,6R)-3,4,5-trihydroxy-6-(hydroxymethyl)tetrahydro-2H-pyran-2-yl)oxy)-4H-chromen-4-one	447.129	10.874	M+H	C22H22O10	51.6	47.0542	203.918	147.15	844.056	865.03	785.378	753.432	792.513	902.108	734.462	672.27	866.095	949.682	869.072	920.195	444.125	494.069	483.793	541.37	642.922	536.9	419.276	371.557	448.34
Num017	carviolin	301.072	14.7572	M+H	C16H12O6	38.8	1023.89	1183.42980798086	1110.28	993.138	871.662806135086	946.882	1132.3327116326	1089.01	1052.91	1081.9	968.165	1068.8	336.359	359.829	419.579	1091.37	1213.06	1167.11	960.465	1021.16	1061.94	968.555	898	948.245
Num018	Eupalinilide C	399.142	24.4025	M+Na	C20H24O7	44.6	1013.8850585772	1083.43	1010.27679047038	993.138	874.663	946.882	1110.3327116326	1089.01	1052.91	1081.9	968.165	1068.8	336.359	359.829	419.579	1091.37	1213.06	1167.11	960.465	1021.16	1061.94	968.555	898	948.245
Num019	NCGC00385013-01_C16H14O4_1H-2-Benzopyran-1-one, 3,4-dihydro-8-hydroxy-3-(4-methoxyphenyl)-, (3R)-	271.098	26.4082	M+H	C16H14O4	38.9	1181.18	1382.38	1106.02	929.076	818.376	922.004	658.756	745.029	801.878	755.974	682.979	742.628	5717.27	3039.13	3502.23	2571.35	2691.86	2708.9	919.467	1037.67	1083.15	1075.64	906.533	886.442
Num020	Calycosin-7-O-beta-D-glucoside	447.129	12.9436	M+H	C22H22O10	42.2	581.401	1269.14	1174.36	1392.39	1482.15	1220.64	2004.04	1688.25	2270.43	2308.16	2254.66	2457.53	1405.13	2089.67	1842.62	1183.57	1114.99	1107.63	1545.37	1648.17	1404.89	1213.86	1187.57	1196.18
Num021	NCGC00381296-01![2-hydroxy-3-[(E)-3-(4-methoxyphenyl)prop-2-enoyl]oxypropyl] (E)-3-(4-hydroxyphenyl)prop-2-enoate	399.144	25.3411	M+H	C22H22O7	38.5	146.818	95.8639	142.061	244.334	403.84	344.453	547.059	2299.14	694.351	358.921	487.457	319.023	118.855	197.036	207.293	276.794	243.026	230.595	885.304	956.013	728.208	1444.89	1492.48	1442.06
Num022	Dehydrovariabilin	283.097	20.9382	M+H	C17H14O4	39.3	2321.13	1713.02	1794.28	1618.41	1982.45	1929.6	1195.58	1178.52	1360.84	1217.8	1183.43	1375.27	2764.52	3902.22	3483.24	2141.88	2015.25	1663.45	1792.63	1957.48	1715.72	2521.77	2472.26	2443.48
Num023	5-[6-(3-hydroxy-4-methoxyphenyl)-1,3,3a,4,6,6a-hexahydrofuro[3,4-c]furan-3-yl]-2-methoxyphenol	381.132	25.3196	M+Na	C20H22O6	38.1	459.357	449.094	435.256	378.848	412.539	442.534	317.84	598.061	334.869	290.348	245.926	212.348	907.887	711.31	671.701	699.38	669.715	666.889	608.998	673.685	583.526	572.092	597.476	580.183
Num024	Valerophenone	163.112	26.9204	M+H, M+Na	C11H14O	47.7	38110.2	21869.3	22569.6	21612.3	27351.3	25084.1	9649.46	9680.46	13364.3	19196.1	17459.8	19026.5	14831	30798.2	26955.7	25911.4	21023.3	17882	15800.3	16633	14829.4	11564.3	12205.9	11307
Num025	NCGC00385210-01!8-(2-hydroxy-3-methylbut-3-enyl)-7-methoxychromen-2-one	283.097	17.6169	M+Na	C15H16O4	38.8	834.257	803.775	765.665	1140.7	1104.33	1130.06	329.967	355.383	368.39	448.48	422.601	481.385	1305.68	1297.23	1026.92	752.15	726.071	1012.86	1356.23	1283.15	1406.99	688.596	648.848	676.425
Num026	5-hydroxy-2-(4-hydroxyphenyl)-7-methoxy-4H-chromen-4-one	285.077	17.6669	M+H	C16H12O5	53.7	924.684	512.096	465.069	476.786	496.505	493.253	807.586	980.418	962.044	1454.22	1185.37	1325.01	107.747	110.16	103.785	122.64	116.656	140.094	69.8617	110.66	101.783	65.5465	80.6302	73.605
Num027	pregn-4-ene-3,20-dione	353.186	31.2929	M+K	C21H30O2	38	194.973	232.826	228	231.051	423.905	334.172	114.55	139.642	119.836	136.921	104.935	142.937	194.92	156.015	198.91	400.333	359.59	401.103	302.541	323.71	268.407	253.77	263.933	246.284
Num028	4-[4-[hydroxy-(4-hydroxy-3-methoxyphenyl)methyl]-3-(hydroxymethyl)oxolan-2-yl]-2-methoxyphenol	377.162	23.6339	M+H	C20H24O7	37.4	1014.83	870.325	756.034	775.753	936.528	846.226	761.632	938.062	859.91	920.991	926.739	982.924	1713.23	1277.58	1395.27	1543.17	1515.7	1569.95	1416.59	1314.91	1428.59	1335.86	1408.41	1463.26
Num029	Glycitein	285.076	18.7547	M+H	C16H12O5	53.3	54202.6	61111.2	64610.4	28354.3	24753.9	30688.8	20310.7	21697.1	22994.6	32156.8	24107.3	26674.7	89279.5	44278.4	54252.8	48136.3	51445.5	50583.1	21097.3	20317.9	23970.2	18754.4	17941	17190.7
Num030	O-geranylconiferyl alcohol	317.21	29.2053	M+H	C20H28O3	39.6	424.2	391.426	353.712	856.473	878.524	863.86	1718.73	2022.37	1621.77	1881.43	1787.45	2071.97	529.814	344.019	403.673	1820.85	1795.22	1892.78	2564.3	2284.07	2917.92	2976.06	2881.55	2575.44
Num031	NCGC00385604-02!5,7-dihydroxy-2-(4-hydroxyphenyl)-6,8-bis[3,4,5-trihydroxy-6-(hydroxymethyl)oxan-2-yl]chromen-4-one	595.166	9.23038	M+Na, M+K, M+H	C27H30O15	56.4	604.53	210865	216382	181136	219358	198521	153554	160227	178557	63396.6	62910.4	73866.4	273586	419650	377969	144081	130123	115637	139372	144245	122978	52735.1	52459.9	52215.4
Num032	luteolin-3',7-di-O-glucoside	611.161	9.02465	M+H	C27H30O16	57	661.692	620.64	640.246	927.968	1267.41	1102.96	656.173	594.027	698.928	164.742	246.128	243.279	573.612	1750.64	1408.17	335.184	270.47	238.454	572.89	608.141	454.865	526.569	538.293	515.637
Num033	7-hydroxy-1,4a-dimethyl-9-oxo-7-propan-2-yl-2,3,4,4b,5,6,10,10a-octahydrophenanthrene-1-carboxylic acid	357.201	28.9912	M+Na	C20H30O4	40.2	581.033	578.406	529.641	571.616	481.925	423.934	296.435	289.363	347.959	501.821	471.65	414.814	858.494	524.06	674.075	750.327	768.161	701.354	502.061	468.241	541.698	598.327	567.348	585.821
Num034	methyl (2E,4E,8E)-7,13-dihydroxy-4,8,12-trimethyltetradeca-2,4,8-trienoate	333.203	30.3095	M+Na	C18H30O4	42.3	3396.89	3040.34	2910.36	4797.07	5778.06	5454.4	3778.68	4426.33	4457.4	4094.6	3612.18	3884.7	3160.09	3352.35	3322.35	6965.49	6622.82	6032.54	5821.94	6075.71	5908.42	4075.88	3938.87	3981
Num035	thymol	151.112	31.5427	M+H	C10H14O	47.7	1822.05	1838.1	1784.34	1444.86	1502.49	1400.27	928.71	1093.72	1108.5	1834.83	1596.16	1862.1	1577.09	1541.5	1522.26	1790.45	1644.57	1641.04	1347.78	1288.32	1352.06	2242.69	2046.17	1981.1
Num036	NCGC00385703-01!2-(3,4-dihydroxyphenyl)-5,7-dihydroxy-3-[(2S,3R,4S,5R,6R)-3,4,5-trihydroxy-6-[[(2R,3R,4R,5R,6S)-3,4,5-trihydroxy-6-methyloxan-2-yl]oxymethyl]oxan-2-yl]oxychromen-4-one	611.161	12.5315	M+H, M+Na	C27H30O16	56.6	384986	301046	276445	89788.2	100767	95542.3	9679.06	2456.75	9862.34	37048	21251.8	40878.4	320264	277026	279399	181857	184676	178951	101915	102766	96142.6	43659	42790.6	42159.4
Num037	(E)-5-(1,2,4a,5-tetramethyl-7-oxo-3,4,8,8a-tetrahydro-2H-naphthalen-1-yl)-3-methylpent-2-enoic acid	319.227	33.7305	M+H	C20H30O3	42.4	1034.61	1098.05	1020.24	2708.66	2222.85	2164.53	1291.75	1032.8	1418.99	3874.57	3426.36	6024.6	3421.32	3033.71	3111.44	1427.23	1749.9	1988.15	13318.2	13199.3	12538.6	7577.62	7696.67	7525.38
Num038	(8S,9S,10R,11S,13S,14S,17R)-11,17-dihydroxy-17-(2-hydroxyacetyl)-10,13-dimethyl-2,6,7,8,9,11,12,14,15,16-decahydro-1H-cyclopenta[a]phenanthren-3-one	401.174	34.8276	M+K	C21H30O5	39.8	1399.95	1416.01	1668.14	2180.69	1668.15	1979.38	1839.21	1768.27	1729.81	2207.18	1910.87	2149.12	1279.44	1291.44	1446.04	2000.47	2201.83	1956.5	1679.73	1828.77	1819.54	2065.15	1890.86	1903.57
Num039	8-hydroxy-11-(hydroxymethyl)-1,5,11-trimethyltricyclo[6.2.1.0]undec-2-en-9-one	251.164	29.9037	M+H	C15H22O3	42	1286.01	1241.02	1079.06	930.053	949.315	1024.55	1155.36	1275.47	1198.1	1477.55	1395.95	3161.6	1115.55	837.199	928.691	857.137	876.394	812.552	775.388	758.753	828.294	1496.75	1404.01	1312.57
Num040	h_128_methyl_1_testosterone	303.231	33.5164	M+H	C20H30O2	42.2	110.906	250.785	205.492	320.836	271.656	297.428	217.451	253.05	304.942	413.259	398.963	597.123	793.653	479.722	456.461	551.959	597.269	717.708	385.94	330.368	309.449	335.655	274.937	298.91
Num041	7-hydroxy-3-(4-hydroxyphenyl)-4H-chromen-4-one	255.065	17.5812	M+H	C15H10O4	57.6	72982.7	75583.8	75508.6	42997.8	36698.4	43715.5	36130.8	41899.1	40945.8	52861.8	41628.4	44134	129246	62033.6	75522.2	78634.3	86124.4	89116.9	43036.7	41256.4	48785.5	41476.6	39595.3	38631.1
Num042	(4R)-4-((3R,5R,7R,9S,10S,13R,14S,17R)-3,7-dihydroxy-10,13-dimethylhexadecahydro-1H-cyclopenta[a]phenanthren-17-yl)pentanoic acid	410.326	32.284	M+NH4	C24H40O4	42.2	6464.76	3338.34	3896.28	5571.45	5861.06	5220.94	5030.34	3860.62	5042.84	4925.6	4224.25	3825.17	7958.6	6345	7104.97	5567.14	5832.48	5897.78	3549.35	3580.31	3660.53	3556.26	3612.78	3325.74
Num043	h_55_metenolone-m	303.231	40.4293	M+H	C20H30O2	37.3	112.226	67.124	72.5139	157.189	157.053	131.289	316.239	337.508	514.611	503.41	643.102	693.212	3.55834	0.108263	1.51345	32.3995	7.55337	32.6279	86.9703	132.891	122.828	314.012	308.441	259.278
Num044	h_78_metenolone	303.232	26.8205	M+H	C20H30O2	39.1	1071.74	1140.86	1146.49	1829.73	1185.99	1675.93	1422.82	1440.68	1533.78	1857.57	1665.77	1746.89	1066.89	1025.58	1178.13	1521.73	1779.19	1707.71	1422.27	1551.18	1522.14	1710.48	1567.14	1578.98
Num045	Apigeninidin	255.065	18.8618	M+H, M+Na	C15H10O4	49.3	1645.58	1928.01	1905.38	3407.78	2891.29	3242.18	7626.29	2837.43	8633.6	10057.1	6784.1	10226.7	6701.55	2876.54	3662.53	78114.9	85829.4	91099.5	27348.1	24881.5	32730.1	42506.6	40597.8	39486.4
Num046	[(6E,10Z)-10-(acetyloxymethyl)-6-formyl-3-methylidene-2-oxo-3a,4,5,8,9,11a-hexahydrocyclodeca[b]furan-4-yl] 2-methylbutanoate	443.149	30.2881	M+K	C22H28O7	38.1	1171.74	1240.86	1446.49	1855.73155734826	1385.99	1675.93	1444.82	1455.6791939895	1533.78	1857.57	1665.77	1746.89	1066.89	1055.58248891752	1178.13	1521.73	1559.18618261376	1707.71	1422.27	1551.18	1522.14	1710.48	1567.14	1578.98
Num047	L-Asparagine	133.061	0.73115	M+H	C4H8N2O3	43.7	520.158	3337.86	3672.52	17471	20855.7	18940.5	27727.7	38900.2	28894.1	22015.1	23803.8	23483.7	12381.9	11453	11005.4	21597.8	20178.8	16925.1	18330.3	18029	17950.6	10921.2	10905.4	11154
Num048	5,9-dihydroxy-5,7,7-trimethyl-4,5a,6,8,8a,9-hexahydro-1H-azuleno[5,6-c]furan-3-one	267.157	25.5689	M+H	C15H22O4	39.4	1079.63	877.691	718.422	1130.92	1336.04	1254.46	1298.55	1517.2	1701.99	2123.76	1766	1977.43	1142.34	1179.54	1089.67	1134.54	1008.52	955.727	1243.82	1195.22	1176.46	1413.96	1487.89	1438.64
Num049	betulin	465.37	34.8205	M+Na	C30H50O2	39.2	875.987	521.565	561.388	550.611	736.99	489.396	1310.27	1301.69	1397.51	1411.09	1207.55	1025.95	7074.25	5846.35	1990.43	1412.69	1376.15	1418.68	2726.27	2358.56	2971.06	5582.32	5832.48	6040.58
Num050	2-amino-3-prop-2-enylsulfinylpropanoic acid	195.08	33.9796	M+NH4	C6H11NO3S	39.2	171.74	240.858	446.49	1829.73	1885.99	1775.93	1444.82	1440.68	1533.78	1857.57	1665.77	1746.89	1066.89	1025.58	1178.13	1521.73	1779.19	1707.71	1422.27	1551.18	1522.14	1710.48	1567.14	1578.98
Num051	Methyl jasmonate	247.131	34.5857	M+Na	C13H20O3	42.2	2983.29	2134.95	1214.43	103.242	123.741	109.596	152.002	168.115	146.37	140.562	140.793	148.276	188.732	97.2951	114.721	120.048	161.73	132.244	127.876	97.2536	125.904	152.469	132.299	172.189
Num052	Glycyrrhetinic Acid	471.345	35.4761	M+H	C30H46O4	40	880.856	6792.53	8264.11	1722.09	1071.28	941.437	356.958	398.647	343.469	424.465	270.393	266.333	718.022	323.035	467.707	813.525	829.704	957.527	714.709	547.638	827.291	2795.5	2679.91	1935.47
Num053	Hieracin	303.05	32.7685	M+H	C15H10O7	37.5	927.524	750.163	712.199	865.829954649595	754.832	722.67785677717	222.492	237.173	223.182346827352	271.5157692946664	271.737	270.142	26.1974	64.6041	82.4668	80.7177	82.6282	70.0626	61.9472	68.2414	60.222	30.4851	26.2729	24.6563
Num054	15-formyl-16-hydroxy-1,2,14,17,17-pentamethyl-8-(prop-1-en-2-yl)pentacyclo[11.7.0.02,10.05,9.014,18]icosane-5-carboxylic acid	471.347	31.5427	M+H	C30H46O4	41.2	3237.39	1902.1	2484.63	1613.5	1402.34	1268.35	464.857	382.749	725.706	2168.54	1544.5	1894.23	289.362	793.239	819.214	1056.17	837.262	831.019	704.056	616.638	703.632	2380.63	2192.37	1895.52
Num055	14-(hydroxymethyl)-5,9-dimethyltetracyclo[11.2]hexadecane-5-carbaldehyde	322.273	31.172	M+NH4	C20H32O2	54	1242.8	1171.3	1127.35	344.509	376.935	282.378	330.079	325.655	368.567	297.929	294.332	259.093	288.58	195.786	235.012	163.395	133.984	170.928	169.177	136.135	154.321	216.708	197.375	177.261
Num056	(1'S,3R,3'R,5R,6'R,7'S)-5-(furan-3-yl)-3',6',7'-trimethyl-9'-oxaspiro[oxolane-3,2'-tricyclo[5.2.2]undecane]-2,8'-dione	367.154	32.3836	M+Na	C20H24O5	53	967.524	750.163	732.199	860.83	754.832	724.678	222.492	237.173	224.182	71.5158	71.7374	70.1422	1626.2	1764.6	1682.47	280.718	321.628	450.063	261.947	268.241	306.222	307.485	261.273	245.656
Num057	2-(2-hydroxypropan-2-yl)-9-(3-methylbut-2-enyl)-2,3-dihydrofuro[3,2-g]chromen-7-one	315.157	6.3075	M+H	C19H22O4	39.1	981.948	826.411	813.148	1058.47	1089.41	1224.78	1395.34	1286.7	1445.3	1288.21	1568.48	1621.93	55.7902	1204.15	817.865	375.439	213.591	144.986	906.535	995.493	630.361	712.149	679.536	741.969
Num058	3,9-Dimethoxypterocarpan	323.128	30.93	M+H, M+K	C17H16O4	41.1	2356.69	3261.64	3167.18	2179.94	2033.63	2413.6	2033.41	2387.91	2283.88	4394.45	3264.86	3560.64	4821.84	2689.8	3296.35	4571.21	5124.6	5176.34	4982.38	5212.17	5875.16	8919.24	8334.51	8173.65
Num059	Progesterone	315.231	37.9708	M+H	C21H30O2	45.8	4655.68	691.856	643.469	1225.14	1299.82	1209.62	1308.99	1258.2	1368.69	1515.08	1233.58	1423.25	1634.45	828.241	966.181	4050.18	4087.54	4170.42	10302.3	10307.7	11862.7	9611.57	9637.74	8565.2
Num060	PHOSPHORYLCHOLINE	184.074	32.1129	M+H	C5H14NO4P	42.9	170.639	202.866	127.647	164.158	185.969	212.742	224.438	199.439	181.008	223.294	221.49	298.33	437.739	264.636	261.456	591.655	538.825	610.174	357.062	328.036	334.796	144.16	176.873	191.363
Num061	resveratrol	229.086	17.3325	M+H	C14H12O3	46.6	1969.26	1867.98	1932.66	12188.3	14417.6	13707.1	18049	18628.9	24570.5	33241.2	27892.1	34895.9	1912.86	1598.04	1497.81	4931.82	4823.59	4526.55	6525.75	6623.74	6342.18	5814.3	5710.58	5591.8
Num062	3,4-DIMETHOXYDALBERGIONE	285.114	23.6124	M+H	C17H16O4	39.8	580.766	394.084	352.945	520.056	600.289	550.711	594.545	651.665	704.884	648.266	640.765	675.993	512.161	342.166	416.37	541.441	579.557	599.986	438.693	430.109	436.417	426.628	441.839	482.533
Num063	PROLINE	116.071	6.66333	M+H	C5H9NO2	49	319.556	348.059	380.309	294.162	381.075	346.827	577.051186803866	401.123	438.255	383.915	487.719	561.435	20.3592	403.1	289.778	28.9469	11.8951	4.01028	159.741	162.705	80.7611	102.672	122.104	137.035
Num064	14-hydroxy-14-(hydroxymethyl)-5,9-dimethyltetracyclo[11.2.1.0]hexadecane-5-carboxylic acid	337.235	31.5427	M+H	C20H32O4	55	2692.47	2968.4	2559.99	2527.11	2689.43	2425.47	2726.34	2799.27	3200.85	3726.76	3290.76	3514.74	2863.22	2758.42	2871.67	3466.46	3409.29	3543.29	3055.94	2956.91	3139.5	3258.14	3057.18	2961.27
Num065	dabinol	427.141	12.8372	M+H	C23H22O8	38.6	447.267	432.028	484.701	711.723	546.658	655.588	569.08	511.951	543.306	648.864	611.781	674.58	385.893	428.421	453.349	647.625	676.985	618.03	562.797	569.27	591.275	725.425	628.084	597.925
Num066	[(2R,3S,4S,5R,6S)-3,4,5-trihydroxy-6-(4-hydroxyphenoxy)oxan-2-yl]methyl (E)-3-(3,4-dihydroxyphenyl)prop-2-enoate	457.114	9.93472	M+Na	C21H22O10	42.3	2.81668	770.985	711.487	853.874	1714.96	2841.85	795.451	1262.82	1151.83	1230.64	488.247	262.898	6212.09	11656.4	12596.7	5294.7	4782.31	3451.91	2814.68	3290.9	2103.82	839.908	861.138	940.103
Num067	quercetin *	303.05	7.81543	M+H, M+Na	C15H10O7	57.2	33308.4	30288.4	33263.7	15359.8	10652.5	19332.3	7352.62	3589.24	7098.3	11437.1	10127.6	14309.6	145656	149462	125074	36773.9	30476.6	22426.9	49149.2	52689.1	39325.7	27119.8	27304.8	26455.2
Num068	Phytosphingosine	318.3	31.9348	M+H	C18H39NO3	49.8	63824	34757.1	26638.4	101706	98796.6	98195.7	63172.3	75171.9	66598	24622.2	22363	19075.3	33852.8	25129.1	27915.8	15321.3	25834.9	33189.7	18697.9	20264.2	26284.5	13886.6	12599.5	12942.4
Num069	Altenuene	293.103	29.191	M+H	C15H16O6	43.3	26.9607	38.8181	61.5522	68.8734	117.533	176.074	543.003	556.003	599.651	457.873	343.045	387.486	21.3078	14.3589	15.1038	502.58	562.127	649.832	1425.92	1391.34	1748.13	1945.39	1797.85	1644.28
Num070	neosolaniol	463.139	29.8392	M+K	C21H28O9	37.2	189.273	83.2835	117.609	62.6347	49.35	47.7838	2.54642	1.68977	3.70322	33.7684	6.73645	28.8566	141.744	122.08	91.2636	79.4557	102.902	89.5368	1.01047	22.1239	14.8645	18.0332	6.85601	15.08
Num071	LEVODOPA	215.104	32.4616	M+NH4	C9H11NO4	38.8	766.614	817.755	956.194	1977.05	1637.8	1899.73	250.999	208.828	246.982	18.0235	29.6952	56.3002	689.465	749.075	950.024	1002.98	991.564	1034.61	879.834	823.951	798.395	123.353	148.659	118.868
Num072	(2S,3R,4S,5S,6R)-2-[3-hydroxy-5-[(Z)-2-(4-hydroxyphenyl)ethenyl]phenoxy]-6-(hydroxymethyl)oxane-3,4,5-triol	413.123	17.3325	M+Na	C20H22O8	41.5	177.617	821.73	758.216	1015.56	1142.16	991.558	1229.63	1393.05	1605.34	1876.87	1565.16	1795.25	1880.43	1114.13	1426.47	813.897	806.876	812.186	706.331	758.85	726.436	551.097	694.725	594.8
Num073	NCGC00385127-01!3-[4,5-dihydroxy-6-(hydroxymethyl)-3-[(2S,3R,4R,5R,6S)-3,4,5-trihydroxy-6-methyloxan-2-yl]oxyoxan-2-yl]oxy-5-hydroxy-2-(4-hydroxyphenyl)-7-[3,4,5-trihydroxy-6-(hydroxymethyl)oxan-2-yl]oxychromen-4-one	757.219	9.02465	M+H	C33H40O20	56.5	2395.16	9980.98	9809.77	13506.8	17611.7	15911.2	10065.5	9615.13	10745.1	3362.34	3779.68	4150.6	10612.7	29293.8	24320	6641.46	5818.88	4630.12	9709.12	10357.5	7887.38	8154.37	8214.17	8310.33
Num074	(4,8,8-trimethyldecahydro-1,4-methanoazulen-9-yl)methanol	245.189	25.2697	M+Na	C15H26O	40.4	1378.46	809.427	817.355	1570.04	2010.83	1786.86	1082.57	1016.34	1312.3	1132.11	1142.1	1254.94	504.862	1074.93	837.824	1909.21	1546.57	1314.38	1772.08	1703.05	1461.97	791.336	866.919	778.265
Num075	dehydroabietic acid	301.216	37.9637	M+H	C20H28O2	42.6	51.4907	61.9138	66.4951	359.557	244.979	297.395	512.049	348.091	493.072	557.01	580.037	507.261	232.52	127.392	138.984	1269.9	1372.49	1466.87	4270.38	3832.11	4728.53	4093.95	4146.56	3521.28
Num076	jaeschkeanadiol	261.183	26.8205	M+Na	C15H26O2	40.1	447.267	432.028	484.701	711.723	546.658	655.588	569.08	511.951	543.306	648.864	611.781	674.58	385.893	428.421	453.349	647.625	676.985	618.03	562.797	569.27	591.275	725.425	628.084	597.925
Num077	sclareol	347.236	31.2721	M+K	C20H36O2	39.1	1.87924	3.28412	0.424062	34.8007	9.88068	28.0213	865.898	779.495	1002.04	989.092	734.847	781.841	0.958621	4.41703	2.04635	1.40926	6.27921	20.1406	31.6553	33.1901	51.5061	13.6254	6.00159	21.319
Num078	quinine	325.191	23.4275	M+H	C20H24N2O2	42.5	139.739	108.895	123.204	274.517	306.718	263.317	303.495	383.46	403.747	586.806	590.615	608.44	393.671	199.058	142.194	324.439	354.561	354.53	646.722	791.439	582.814	385.731	377.018	451.868
Num079	(5R)-5-hydroxy-1-(4-hydroxy-3-methoxyphenyl)tetradecan-3-one	351.252	29.8966	M+H	C21H34O4	40.2	19053.2	17944.6	16190.3	12172	10940	10879.9	13524.9	16676.2	14626.7	22904.9	20382.7	19586.9	14072.1	10367.1	12097.5	8919.67	8783.13	8621.19	6605.87	6093.69	6965.22	21351.4	19464.9	18007.1
Num080	7-hydroxy-3-phenyl-4H-chromen-4-one	239.071	29.2053	M+H	C15H10O3	42	196.678	195.105	202.748	450.714	489.231	484.625	397.82	435.414	389.591	579.089	550.957	568.987	17.7058	11.2334	3.32844	20.3765	22.2484	26.0512	18.7015	2.13909	11.6366	102.742	69.5665	60.3056
Num081	NCGC00385017-01_C26H30O13_1H,3H-Pyrano[3,4-c]pyran-1-one, 5-ethenyl-4,4a,5,6-tetrahydro-4a-hydroxy-6-[[3-O-[(2E)-3-(4-hydroxy-3-methoxyphenyl)-1-oxo-2-propen-1-yl]-beta-D-glucopyranosyl]oxy]-, (4aR,5R,6S)-	551.178	24.6727	M+H	C26H30O13	42.1	734.516	586.063	873.47	281.287	220.021	267.427	199.877	102.137	276.148	330.062	369.298	393.665	639.484	668.235	595.321	1114.27	1059.95	1126.14	605.708	606.013	624.418	480.931	482.945	446.263
Num082	2-(4-hydroxyphenyl)-4H-chromen-4-one	239.071	22.4461	M+H, M+NH4	C15H10O3	39.9	636.693	529.735	578.319	1052.97	1014.97	1098.18	169.58	129.349	200.187	96.2399	104.197	168.064	2204.09	1949.79	2045.51	434.68	491.134	336.602	418.334	387.69	435.805	260.658	193.31	102.413
Num083	Trilostane	347.233	28.9484	M+NH4	C20H27NO3	39.2	12.5239	8.53179	3.7713	66.437	49.6075	65.5729	514.305795364048	507.415243144717	613.135	303.269	277.264	249.979	3.71709	10.1241	7.0037	41.519	18.5493	13.6574	79.6993	65.842	68.4875	39.5441	53.1689	39.6895
Num084	(2R)-8-[(2R,3S)-5,7-dihydroxy-2-(4-hydroxyphenyl)-4-oxo-2,3-dihydrochromen-3-yl]-5,7-dihydroxy-2-(4-hydroxyphenyl)-2,3-dihydrochromen-4-one	581.086	11.9977	M+K	C30H22O10	41.3	475.821	474.991	625.868	508.887	577.734	480.828	448.214	458.038	570.949	452.504	448.932	447.897	468.806	530.754	671.701	764.388	745.826	640.046	690.009	680.655	788.854	722.548	697.651	688.434
Num085	isoliquiritigenin	257.081	26.899	M+H	C15H12O4	40.4	43.585	101.249	103.107	415.247	330.656	410.965	486.633	464.978	505.736	345.107	286.751	354.157	121.117	41.7088	71.9497	182.436	213.171	155.19	118.568	106.116	153.451	119.588	95.0456	101.077
Num086	Di-O-methylfraxetin	237.077	19.8075	M+H	C12H12O5	39.8	782.364	530.58	558.107	402.564	354.475	429.226	382.592	422.897	457.788	88.058	45.1478	91.4326	2927.52	2815.35	1948.96	388.111	385.223	572.959	404.394	374.884	396.537	475.886	454.736	489.361
Num087	Coumatetralyl	293.117	33.9939	M+H	C19H16O3	39.1	1463.5	1072.68	1061.41	948.808	948.386	883.497	809	880.824	913.62	171.767	131.981	204.022	3705.05	3881.01	3374.8	545.657	477.981	778.691	685.476	618.854	620.344	1049.43	948.697	1024.39
Num088	3-hydroxy-1a,5-bis(hydroxymethyl)-5,6b-dimethyl-1,3,3a,4,6,6a-hexahydrocyclopropa[e]inden-2-one	293.117	33.2029	M+K	C14H22O4	39.9	1673.56	2001.02	2545.85	1922.92	2376.81	2130.6	2007.41	2047.25	2768.74	2410.58	2452.52	1404.67	1493.77	1682.11	2160.77	2509.43	2331.28	1950.24	2273.17	2126.47	2347.62	2220.26	2236.15	1248.49
Num089	Eupafolin	317.068	11.1511	M+H	C16H12O7	41.7	3600.92	474.152	453.986	208.71	227.292	212.759	223.814	211.59	302.222	606.941	517.958	617.126	336.84	541.545	429.004	312.975	318.559	300.778	254.03	276.151	207.103	207.457	193.236	222.058
Num090	Phenylephrine	185.129	31.1863	M+NH4	C9H13NO2	38.9	1088.44	997.468	940.548	946.203	1028.29	1019.33	719.871	786.053	837.472	928.426	870.69	995.072	1304.6	1070.01	1029.83	1357.2	1300.81	1329.09	1222.09	1115.65	1162.7	1078.93	943.061	887.004
Num091	N-Phenyldiethanolamine	182.118	16.8347	M+H	C10H15NO2	48	460.91	998.286	799.14	2292.25	1885.72	1856.32	1171.28	1003.72	1217.67	444.14	426.387	440.812	1380.57	858.471	998.613	3519.82	3091.88	3552.68	2857.27	2070.34	3051.57	1046.31	1094.28	950.468
Num092	7-(2-hydroxypropan-2-yl)-1,4a-dimethyl-2,3,4,5,6,7,8,8a-octahydronaphthalen-1-ol	263.198	25.4903	M+Na	C15H28O2	41.9	758.005	511.758	427.488	1323.03	1752.01	1637.9	831.584	789.894	927.131	732.946	667.828	762.224	550.035	674.882	578.601	1121.1	863.701	764.023	1676.8	1628.06	1472.55	855.331	846.611	790.485
Num093	(-)-Epigallocatechin (EGC)	329.066	19.9003	M+Na	C15H14O7	47.6	2587.11	2912.28	2900.48	853.972	822.507	1011.45	407.102	476.064	518.634	783.136	586.402	718.552	6307.09	4455.63	4738.58	4651.68	5052.05	5050.6	1201.02	1129.11	1205.99	1025.29	1004.07	947.245
Num094	[5-ethenyl-3-hydroxy-4-(3-hydroxyprop-1-en-2-yl)-2-(3-methoxy-3-oxoprop-1-en-2-yl)-5-methylcyclohexyl] 3,4-dihydroxy-2-methylidenebutanoate	449.16	33.1744	M+K	C21H30O8	37.4	1557.84	1704.53	1841.37	1743.82	1679.36	1456.79	1630.73	1612.84	1388.49	1284.74	1379.24	1145.02	486.737	543.895	913.666	1554.68	1620.87	1464.92	1817	1785.07	2006.43	1236.97	1176.52	1261.15
Num095	Phenylacetaldehyde	121.065	19.324	M+H	C8H8O	43.6	213.437	256.26	265.395	510.155	625.754	557.436	700.83	698.973	876.225	607.691	576.719	655.106	743.135	809.228	784.396	403.166	430.097	396.461	399.356	416.479	391.551	347.495	364.752	352.963
Num096	4'-Demethylpodophyllotoxin	423.109	15.3837	M+Na	C21H20O8	39.5	2404.55	1872.91	1995.08	469.315	508.971	522.679	143.443	172.257	176.624	352.947	289.766	328.918	769.763	1815.82	1628.14	239.552	260.521	277.542	201.409	209.479	162.223	135.323	153.473	148.595
Num097	Fenpropimorph	304.264	31.1649	M+H	C20H33NO	43.2	407.426	378.963	329.313	644.883	601.451	611.886	634.795	729.294	776.996	430.811	353.859	375.753	718.848	492.041	542.338	456.814	522.618	576.67	419.744	400.784	514.99	332.696	370.696	357.884
Num098	(2R,3R,4S,5S,6R)-2-[(E)-3-(4-hydroxy-3-methoxyphenyl)prop-2-enoxy]-6-(hydroxymethyl)oxane-3,4,5-triol	343.137	20.6111	M+H	C16H22O8	37	366.826	199.411	378.466	330.701	254.795	271.566	274.308	155.035	308.311	528.291	596.215	688.112	618.279	562.818	520.55	587.024	533.194	691.208	787.002	800.196	792.37	958.342	927.353	933.419
Num099	3-Indoleacetic acid *	310.107	24.6082	M+Na	C16H17NO4	55.3	1525.23	1374.25	1898.05	2141.6848823320613	2211.0650595703943	2045.1841922017297	34.378	24.8118	28.7899	31.627	36.4246	38.75	566.19924720135	816.566017910544	602.523828670997	1595.91258455516	1512.469437324995	1605.551508015599	151.689	189.563	191.878	159.129	173.292	155.056
Num100	5-hydroxy-7-(hydroxymethyl)-2-methyl-2-(5-oxooxolan-2-yl)-3H-chromen-4-one	293.102	22.0696	M+H	C15H16O6	49.3	33688.6	31315.7	24247.1	30965.6	34935.2	35433.2	84034.1	101953	98919.2	98041.5	97312	85576.3	36072.1	28344.2	28995.9	170560	173094	164756	161951	167161	160146	162848	162856	159162
Num101	(1R,4R,7S,11E,15S,19R,20R,21S,22S,24R)-7,20,21,22,24-pentahydroxy-11,15-dimethyl-3,5,9,18,23-pentaoxatricyclo[17.3.1.1]tetracos-11-en-10-one	485.198	28.8989	M+Na	C21H34O11	38.6	1227.35	1222.35	1236.57	629.337	566.848	475.347	210.142	108.758	236.654	334.111	292.538	167.595	761.12	345.09	591.019	429.943	504.801	671.749	161.319	174.261	227.784	321.869	237.437	379.233
Num102	5-amino-3-[(2E)-2-(3,5-dimethyl-2-oxocyclohexylidene)ethyl]-5-oxopentanoic acid	299.195	22.2047	M+NH4	C15H23NO4	39.4	942.27	828.687	933.212	1262.42	1103.36	1257.15	969.696	964.712	877.231	1104.74	1179.2	904.51	1825.06	2066.05	1867.62	2193.94	2848.79	2442.45	1332.41	1519.36	1630.18	1699.97	1405.96	1455.63
Num103	P-ANISALDEHYDE	137.06	28.984	M+H	C8H8O2	39.7	1632.06	1598.66	1314.16	1430.27	1620.86	1524.21	1771.09	2054.72	1861.51	1949.28	1898.9	1776.96	2507.18	1802.39	1891.68	1901.5	1973.07	1995.93	1817.37	1806.28	1882.85	2015.87	1795.83	1758.75
Num104	h_22_methandriol_m	329.244	34.8133	M+Na	C20H34O2	40.3	270.422	662.096	598.079	567.207	548.262	473.413	458.247	533.872	524.876	661.631	528.619	480.43	400.056	293.4	440.242	545.179	513.603	629.834	593.827	451.055	608.082	926.018	873.511	786.331
Num105	9-methoxycarbonyldec-9-enoic acid	229.144	30.7232	M+H	C12H20O4	40.4	2959.19	3752.48	3064.24	1893.07	1633.25	1682.11	1443.2	1257.2	1529.91	1918.02	1655.21	1910.81	2677.55	1469.18	1758.78	1646.25	1624.83	1698.97	1330.15	1243.06	1412.61	2893	2679.35	2476.15
Num106	Nootkatone	219.173	35.5403	M+H	C15H22O	44.5	524.581	853.997	687.315	592.92	734.879	647.307	637.838	791.113	636.965	641.462	579.872	653.122	1448.31	839.52	940.455	962.342	1010.33	1083.58	938.811	976.983	998.772	896.134	902.775	838.915
Num107	NEROL	177.125	29.9037	M+Na	C10H18O	42.9	2720.07	2488.41	2243.31	2045.03	2148.81	2165.43	2248.1	2589.77	2509.97	3071.05	2771.29	2873.03	3073.97	2199.34	2360.96	2185.58	2334.18	2038.03	1986	1993.48	2024.05	3380.24	3126.79	3252.15
Num108	(2aR,4S,6R,7R,9R,9aR)-5'-(furan-3-yl)-4,9-dihydroxy-2a-(hydroxymethyl)-7-methylspiro[1,3,4,5,5a,7,8,9-octahydronaphtho[1,8a-b]oxete-6,3'-oxolane]-2'-one	401.161	19.8075	M+Na, M+K	C20H26O7	37.7	4428.84	5246.57	4596.09	1988.78	1962.15	1966.28	1453.94	1478.73	1596.3	1536.55	1505.08	1600.69	4536.69	4004.95	4285.9	3926.04	4371.5	4175.08	2464.04	2449.17	2537.18	1426.27	1381.65	1368.85
Num109	(S)-3-(4-hydroxyphenyl)chroman-7-ol	243.102	12.9507	M+H	C15H14O3	42.9	697.947	4517.15	4216.14	3648.11	3891.12	4104.32	4037.15	4279.18	4901.9	4476.17	3808.27	4432.05	5696.62	4617.27	4744.32	8883.9	9294.03	8759.33	4027.08	4122.86	3757	1592.43	1651.16	1578.22
Num110	methyl 8-hydroxy-4,5,7,10,14,14-hexamethyl-6,17-dioxo-16-oxapentacyclo[13.2.2.0]nonadeca-3,7-diene-9-carboxylate	465.224	29.2267	M+Na	C26H34O6	59.2	535.177	508.549	397.66	342.335	607.424	558.133	479.91	623.843	429.795	568.548	446.439	468.268	672.208	562.6	511.697	1028.14	1050.33	1069.49	1710.57	1667.06	1756.81	1527.82	1502.97	1402.81
Num111	Gigantol	275.126	19.2882	M+H	C16H18O4	44	1050.7	2266.99	2041.9	2633.71	3185.34	2995.19	2703.29	2995.83	3235.02	3275.53	3046.87	3231.62	9121.93	10391.3	9886.52	5238.18	5065.29	4648.95	2766.62	2873.79	2624.12	3899.3	4149.07	3969.05
Num112	Chalcone	209.097	27.1404	M+H	C15H12O	48.8	781.923	872.238	1110.56	725.426	727.059	751.504	1309.16	423.786	1518.35	2345.78	1928.53	2967.14	1471.58	1039.73	1079.18	3505.03	3568.73	3903.53	4305.02	4167.41	4558.89	4796.92	4734.33	4438.63
Num113	h_315_oxymetholone_m2	355.293	34.8205	M+H, M+K	C21H32O2	45.4	1106.39	2200.22	2333.64	1629.34	1438.92	1294.36	1097.3	1333.19	1357.72	2058.11	1562.58	1576.26	756.97	603.393	654.683	816.969	735.459	917.525	787.358	641.166	947.825	2883.82	2635.15	2268.28
Num114	7,8-Dihydroxy-4-methylcoumarin	193.05	21.4861	M+H	C10H8O4	46.4	535.177	508.549	397.66	342.335	607.424	558.133	479.91	623.843	429.795	568.548	446.439	468.268	672.208	562.6	511.697	1028.14	1050.33	1069.49	1710.57	1667.06	1756.81	1527.82	1502.97	1402.81
Num115	Warfarin	309.112	34.1865	M+H	C19H16O4	41.9	1557.84	1704.53	1841.37	1743.82	1679.36	1456.79	1630.73	1612.84	1388.49	1284.74	1379.24	1145.02	486.737	543.895	913.666	1554.68	1620.87	1464.92	1817	1785.07	2006.43	1236.97	1176.52	1261.15
Num116	4-Methyl-6,7-dihydroxycoumarin	231.05	10.3334	M+H, M+Na, M+K	C10H8O4	40.1	1044.4	3834.56	4312.21	17399.1	21611.3	20351.6	27139.4	28264.6	27813.4	22964.9	29411.1	31821.7	1751.72	2680.12	2245.85	2091.83	1870.64	1612.15	3307.12	3730.02	2724.54	3152.66	3001.3	2992.21
Num117	Beta-Caryophyllene Alcohol	240.232	46.5506	M+H, M+NH4	C15H26O	38.6	23432.3	28962.7	22352.4	20925.9	25909.8	25563	27227.8	36960.8	28011.1	28298.6	27082.3	26721	58933.5	38717.3	37537.8	37065.4	38020.5	36895.5	29824.8	29057.6	29819.4	28183.8	27654	28136.4
Num118	NCGC00385009-01!(1S,3R,4R,5R)-1,3-dihydroxy-4,5-bis[[(E)-3-(4-hydroxy-3-methoxyphenyl)prop-2-enoyl]oxy]cyclohexane-1-carboxylic acid	567.143	24.6653	M+Na, M+K	C27H28O12	38.4	562.15	528.667	617.056	51.8788	27.943	22.2837	18.3537	8.0331	20.6497	62.9814	33.8722	103.146	635.89	360.946	516.17	827.032	795.257	857.277	234.225	228.432	250.596	110.567	117.247	97.1818
Num119	NCGC00381032-01_C21H32O3_(3R,4R,5R)-3-[(11E)-11,15-Hexadecadien-9-yn-1-yl]-4-hydroxy-5-methyldihydro-2(3H)-furanone	333.242	37.1228	M+H	C21H32O3	40.1	30.4193	147.564	155.26	179.388	142.867	126.044	353.715	276.042	349.656	311.478	269.947	291.193	1.13545	0.103472	1.4553	6.96975	0.939485	14.7446	6.03473	5.06073	19.2304	21.8414	3.20365	21.85
Num120	Brefeldin-A	281.173	25.2561	M+H	C16H24O4	40	1908.41	1796.77	1816.19	1815.53	1980.54	1940.34	1801.21	2128.95	2189.89	3793.7	3168.08	3409.79	4705.47	3555.83	3584.08	2972.54	2815.5	2508.17	2927.98	3013.69	2752.86	4073.78	3587.69	3440.17
Num121	RIBOFLAVIN	377.146	8.67617	M+H	C17H20N4O6	51.4	2146.54	10234	10252.5	15339.5	17337.8	16896.6	20971.1	19637.4	22115.8	20832.1	23928.7	27557.8	3718.32	6285.32	6077.62	10030.1	8816.98	8279.5	13371.5	13759.9	12996.3	16459.1	16382	15874.3
Num122	T-2 Toxin	505.18	33.5236	M+K	C24H34O9	37.1	600.225	615.42	654.943	305.118	211.216	179.455	99.4737	96.4098	88.5431	119.772	20.5563	34.2822	49.1115	29.3249	75.1207	49.5828	94.9606	48.1124	34.392	51.4582	21.7167	313.587	305.819	313.059
Num123	Seneciphylline	334.163	41.648	M+H	C18H23NO5	39.7	354.876	1031.96	743.153	606.974	751.086	702.498	438.352	719.386	409.967	727.156	653.507	687.667	357.748	259.551	259.855	344.317	511.938	527.495	347.312	367.902	378.532	985.702	954.712	923.044
Num124	NCGC00386030-01_C15H14O3_3-[(E)-2-(3-Hydroxyphenyl)vinyl]-5-methoxyphenol	243.102	7.74403	M+H	C15H14O3	45.2	1701.1	6714.3	6946.65	19549.3	25715.4	23025.9	22312.8	23034.2	26003.7	18497.5	20752.4	22343.5	6745.69	13396.6	11755.3	9808.08	8494.24	7048.06	12345.2	13452.2	10446.4	7775.34	8128.48	7971.17
Num125	NCGC00380960-01_C30H50O6_13,17,24,25-Tetrahydroxy-16,23-epoxydammaran-3-one	507.367	31.5427	M+H	C30H50O6	39.6	2373.61	1752.37	1768.8	1434.84	1441.16	1260.26	477.458	394.151	786.883	2050.07	1492.21	2004.35	359.041	1252.25	1128.48	1355.99	1048.01	1082.87	1087.5	819.622	983.406	2367.7	2107.48	2036.63
Num126	Pterosin G	257.116	30.3095	M+Na	C14H18O3	41.2	447.267	432.028	484.701	711.723	546.658	655.588	569.08	511.951	543.306	648.864	611.781	674.58	385.893	428.421	453.349	647.625	676.985	618.03	562.797	569.27	591.275	725.425	628.084	597.925
Num127	1,2-dihydroxyheptadec-16-en-4-yl acetate	346.295	30.2881	M+NH4	C19H36O4	38.8	39994.4	8695.54	10029.8	11198.1	8555.82	8909.16	11592.5	9134.75	8428.16	10167.6	6788.67	6818.21	1106.44	973.776	1126.97	3591.88	4174.75	3985.41	7371.41	6026.85	9090.13	7977.39	7089.71	7737.85
Num128	Mycophenolic acid	321.134	31.1649	M+H	C17H20O6	39.9	32.6682	38.8556	377.833	534.992	581.704	522.935	835.279	1008.15	816.763	844.216	974.934	664.516	1910.99	1068.71	1119.97	1111.04	1234.6	1483.11	1098.22	1263.73	1357.38	1358.89	1371.01	1435.51
Num129	Strophanthidinic Acid Lactone Acetate	483.181	34.2367	M+K	C25H32O7	37.1	1632.06	1598.66	1314.16	1430.27	1620.86	1524.21	1771.09	2054.72	1861.51	1949.28	1898.9	1776.96	2507.18	1802.39	1891.68	1901.5	1973.07	1995.93	1817.37	1806.28	1882.85	2015.87	1795.83	1758.75
Num130	17a-Ethynylestradiol	335.141	27.1761	M+K	C20H24O2	38.5	1754.58	1387.21	1690.45	3704.46	3131.04	3173.38	1556.54	786.835	1149.32	1097.93	765.362	899.913	806.189	448.634	606.598	635.95	804.365	792.26	348.934	409.302	422.481	674.426	656.741	698.475
Num131	3-(2-hydroxy-4-methoxyphenyl)-3,4-dihydro-2H-1-benzopyran-7-ol	273.112	18.8047	M+H	C16H16O4	44.5	214.274	251.071	231.92	248.776	199.704	252.658	194.037	206.788	195.008	304.741	273.226	290.374	353.102	347.905	245.47	480.447	469.267	534.421	293.64	262.363	276.676	275.151	249.617	240.827
Num132	NCGC00347746-02!1-[4,5-dihydroxy-6-(hydroxymethyl)-3-[(E)-3-(4-hydroxyphenyl)prop-2-enoyl]oxyoxan-2-yl]oxy-6-hydroxy-7-methylidene-4a,5,6,7a-tetrahydro-1H-cyclopenta[c]pyran-4-carboxylic acid	521.165	18.0789	M+H	C25H28O12	48.5	599.624	224.321	188.366	382.444	472.076	457.368	735.649	819.573	730.691	938.275	931.213	896.264	420.281	402.467	389.365	475.403	449.134	326.732	774.258	871.842	748.733	873.649	908.312	879.591
Num133	NCGC00380128-01_C39H62O12_alpha-L-Mannopyranoside, (1beta,3alpha,8xi,9xi,14xi,25S)-3-hydroxyspirost-5-en-1-yl 6-deoxy-2-O-(6-deoxy-alpha-L-mannopyranosyl)-	745.414	38.7689	M+NH4, M+Na	C39H62O12	37.9	8385.89	6324.12	4908.17	2905.24	3122.52	2563.25	5025.59	5905.1	5701.6	5366.99	5865.33	3851.43	6771.46	4968.61	4906.66	10136.4	10545	10332.3	8189.11	8523.07	8313.2	8703.07	8555.72	8679.34
Num134	7-Hydroxy-4-methylcoumarin	177.055	6.3075	M+H	C10H8O3	46.7	751.92	180.543	101.691	233.215	195.029	97.9651	632.248	371.146	192.815	317.331	173.04	324.034	98.0731	45.9531	8.94995	120.214	105.998	173.049	3223.15	2947.42	4191.1	7877.71	7913.36	6034.83
Num135	NCGC00186665-03!2,3-dihydroxypropyl hexadecanoate [IIN-based: Match]	331.284	34.6	M+H	C19H38O4	56.7	646.067	5422	5468.72	3070.37	3735.6	3637.69	2782.13	2993.04	2971.46	4136.41	4547.3	4721.29	8243.13	10963.3	10433.5	6101.47	5397.9	5084.13	4291.35	4667.65	3880.62	3522.29	3521.72	3611.27
Num136	myrcene	159.115	25.284	M+Na	C10H16	45.2	344.999	483.619	709.762	5799.8	4466	4804.37	3307.71	4153.05	2102.78	1581.79	1215.45	1675.19	1599.57	275.735	200.857	3051.24	3445	4791.85	10538	9267.14	12587.3	5304.97	4778.01	4405.12
Num137	(3R,5R,7R,8S,9S,10S,12S,13R,14S,17R)-17-((R)-7-hydroxy-6-(hydroxymethyl)heptan-2-yl)-10,13-dimethylhexadecahydro-1H-cyclopenta[a]phenanthrene-3,7,12-triol	453.359	32.8967	M+H	C27H48O5	38	1074.12	710.608	772.83	1471.54	1737.13	1602.83	1487.48	1329.16	1600.07	1703.22	1644.01	1737.12	507.239	750.787	674.392	1638.35	1373.6	1177.26	2125.75	2124.03	1950.22	1575.4	1674.73	1517.64
Num138	Tutin	295.118	32.6189	M+H	C15H18O6	38.6	554.321	554.232	565.733	5.19665	9.58582	3.36996	2.56374	0.889738	6.69244	5.7161	9.33052	2.76502	0.947529	0.497402	0.180383	0.237749	2.58297	0.50567	4.91908	0.953969	1.92665	3.91306	6.84769	0.613236
Num139	NCGC00386094-01!8-hydroxy-3-methyl-1-oxo-3,4-dihydroisochromene-5-carboxylic acid	223.061	6.3075	M+H, M+Na	C11H10O5	39.8	942.27	828.687	933.212	1262.42	1103.36	1257.15	969.696	964.712	877.231	1104.74	1179.2	904.51	1825.06	2066.05	1867.62	2193.94	2848.79	2442.45	1332.41	1519.36	1630.18	1699.97	1405.96	1455.63
Num140	Mellein	179.069	6.31465	M+H, M+K	C10H10O3	47.6	501.673	1559.49	2099.52	1401.34	1713.31	1634.76	1346.53	1562.83	1313.77	1674.46	1748.89	1811.29	3488.46	4101.53	3759.9	2610.51	2490.95	2279.36	2051.71	2140.82	1787.17	1658.62	1575.41	1575.86
Num141	1,7-Dideacetoxy-1,7-Dioxo-3-Deacetylkhivorin	495.181	32.2769	M+K	C26H32O7	41.3	1143	331.487	519.159	490.836	433.114	556.892	568.85	583.208	587.107	796.739	925.928	1033.69	875.099	1552.99	1401.06	1085.18	912.073	748.53	1510.57	1713.25	1277.33	1095.57	1099.61	1048.33
Num142	1,7,8-trihydroxy-3-methyl-2,3,4,7-tetrahydro-1H-benzo[a]anthracen-12-one	311.128	29.2196	M+H	C19H18O4	43.3	1544.98	1503.86	1876.95	7363.64	6031.86	6563.72	2622	1542.03	2308.39	3723.79	2259.04	2849.56	711.9	348.256	441.14	637.394	654.324	697.124	564.76	496.58	560.227	1366.3	1234.02	1321.62
Num143	h_42_ethylestrenol_m	307.262	40.4293	M+H	C20H34O2	40.9	1754.58	1387.21	1690.45	3704.46	3131.04	3173.38	1556.54	786.835	1149.32	1097.93	765.362	899.913	806.189	448.634	606.598	635.95	804.365	792.26	348.934	409.302	422.481	674.426	656.741	698.475
Num144	Muronic acid	367.248	25.5689	M+H	C21H34O5	40	1477.62	3079.66	2817.93	6566.34	8926.01	6438.23	14751.1	18895	20929.2	21950.1	22973.3	21777.5	919.168	570.951	508.117	883.085	910.85	841.875	1682.26	1703.83	1816.57	15781.2	15393.9	13416.3
Num145	Cholic Acid, Methyl Ester	423.31	35.811	M+H	C25H42O5	40.5	35069.5	22201.5	18139.5	24837	26334.2	26136.7	25579.3	33508.8	34888.2	65516.2	53322.3	54652.6	13777.2	18417.1	17694.3	14852.7	12077.1	11193.7	17002.2	17338	16644.7	23863	25668	23493.1
Num146	(Z)-5,8,11-trihydroxyoctadec-9-enoic acid	353.23	24.9076	M+Na	C18H34O5	47.9	2356.88	8290.69	10267.4	20772.9	19507.3	19188	14142.6	12374.6	16540.2	21671.6	14471.2	19673.2	17485.2	12434.8	13136.4	14709.5	14945.5	16770.4	7567.53	6823.3	8944.98	6907.74	6786.64	5781.02
Num147	[3-hydroxy-1-(4-methoxy-7-oxofuro[3,2-g]chromen-9-yl)oxy-3-methylbutan-2-yl] (E)-2-methylbut-2-enoate	417.157	12.8586	M+H	C22H24O8	39.6	23488.6	21241.2	18296.9	19951.4	22322.9	20205.3	17123.3	21363	19306.8	24795.4	24331.2	24218.2	15578.5	19828.5	17391.4	22972.8	21758.4	20833.4	21479.9	20129.2	21551.1	31323.1	29417.5	27876.4
Num148	7-hydroxy-3-(4-hydroxyphenyl)-8-((2S,3R,4R,5S,6R)-3,4,5-trihydroxy-6-(hydroxymethyl)tetrahydro-2H-pyran-2-yl)-4H-chromen-4-one	439.102	9.23752	M+Na	C21H20O9	41.6	2133.6	1705.08	1666.13	1376.85	1708.59	1495.66	1234.85	1219.76	1321.31	970.265	1078.55	1064.58	1118.97	3033.66	2652.61	892.262	758.345	646.98	1088.51	1183.89	956.202	530.621	578.567	558.35
Num149	(1R,4aS,5R,8aS)-5-(5-hydroxy-3-methylpentyl)-1,4a-dimethyl-6-methylidene-3,4,5,7,8,8a-hexahydro-2H-naphthalene-1-carboxylic acid	345.239	31.728	M+Na	C20H34O3	41.7	2121.95	2103.44	2092.22	2525.78	3415.87	3800.28	2279.14	2540.51	2856.5	969.078	980.833	889.576	5585.78	13695.1	11920.3	3253.95	2466.08	2495.45	3143.26	3497.09	2584.44	962.588	1055.05	1235.7
Num150	Megestrol acetate	385.239	32.3263	M+H	C24H32O4	40.3	82.804	157.197	124.24	114.078	93.1155	85.6388	259.402	285.021	295.531	396.755	294.155	355.298	61.8633	117.235	101.014	468.718	473.097	526.173	1113.57	1024.36	1128.66	754.028	836.585	792.786
Num151	NCGC00384993-01_C28H34O14_Methyl (1S,4aS,7aS)-1-({6-O-[(2E)-3-(4-hydroxy-3,5-dimethoxyphenyl)-2-propenoyl]-beta-D-glucopyranosyl}oxy)-7-(hydroxymethyl)-1,4a,5,7a-tetrahydrocyclopenta[c]pyran-4-carboxylate	595.203	24.7441	M+H	C28H34O14	45.2	1557.14	2596.81	2519.23	1153.52	1039.55	1010.58	1388.21	1635.75	1568.25	2885.36	2304.22	2283.24	2841.96	1631.78	2060.83	2007.34	2106.22	2138.81	1078.02	1084.73	1155.22	2319.69	2265	2134.95
Num152	5-methoxy-3-methyl-4-[(2S,3R,4S,5S,6R)-3,4,5-trihydroxy-6-[[(2R,3R,4S,5S,6R)-3,4,5-trihydroxy-6-(hydroxymethyl)oxan-2-yl]oxymethyl]oxan-2-yl]oxy-3H-benzo[f][2]benzofuran-1-one	569.186	20.206	M+H	C26H32O14	41.7	2668.25	2024.74	1852.6	1200.72	1188.07	1262.19	898.427	964.608	797.282	674.741	695.86	417.577	2203.63	2203.43	2029.99	1971.17	1851.38	1890.93	894.189	880.495	693.56	401.06	359.281	521.711
Num153	ELAIDIC ACID	283.263	37.5143	M+H	C18H34O2	45.3	556.592	531.151	576.818	20.1046	23.8024	9.39153	19.9905	18.5166	21.2312	42.8064	37.2681	29.7605	6.6327	86.7934	91.6206	60.7256	37.1967	21.9206	16.4427	33.9486	16.8451	22.6281	32.5799	23.023
Num154	monolinolein	377.266	39.2891	M+H, M+Na	C21H38O4	40	1319.86	1168.53	828.401	2672.72	2568.45	2257.18	2086.4	2214.71	2530.6	1554.56	1442.45	1295.11	1180.96	1005.15	1012.2	3357.55	3325.59	3342.46	5017.8	4258.71	4881.84	2278.87	2321.1	2202.93
Num155	Norethisterone / norethindrone	299.202	37.928	M+H	C20H26O2	41.8	2978.99	36460.9	36095.8	25648	23177.6	22926.4	29830.9	21029.1	30662.2	36009.4	28724.6	26716.8	2715.89	1831.42	1733.32	6142.16	6581.72	7040.55	8685.91	8007.11	10365.8	29043.4	29809.6	28550.1
Num156	NCGC00381434-01_C20H22O4_2-Methoxy-4-{(2S,3R)-7-methoxy-3-methyl-5-[(1E)-1-propen-1-yl]-2,3-dihydro-1-benzofuran-2-yl}phenol	349.14	25.6467	M+Na	C20H22O4	38.3	330.585	287.32	149.992	191.624	177.402	139.136	208.037	441.374	476.688	489.293	440.599	436.649	231.482	127.339	152.702	386.947	381.214	436.923	792.126	664.341	845.591	846.132	897.826	738.811
Num157	LIGUSTILIDE	191.107	26.9204	M+H	C12H14O2	40.5	1561.05	1671.87	1764.76	824.518	826.068	836.097	444.611	536.81	431.355	419.166	393.479	398.097	5646.86	3417.32	3235.3	2025.69	2139.33	2067.44	463.328	478.457	539.312	524.928	478.964	499.195
Num158	fraxinellone	233.118	17.2117	M+H	C14H16O3	45	5515.42	3778.73	4139.17	2554.94	3087.38	2959.26	1327.99	1290.59	1707.09	2356.6	2084.67	2355.59	4519.5	5312.79	5124.31	5997.36	5541.54	5431.35	2385.28	2467.16	2236.71	1884.37	1921.61	1820
Num159	Lagochilin	374.29	31.2929	M+NH4	C20H36O5	40	127.782	252.616	241.149	703.097	911.953	834.547	1200.85	1135.97	1094.89	1100.3	1375.56	1483.8	261.333	496.08	419.997	721.571	569.464	444.712	1832.24	2107.45	1581.15	2098.33	2007.93	2068.48
Num160	Soyasaponin I	943.527	28.3356	M+H, M+Na	C48H78O18	52.8	376.199	485.711	2140.24	2875.29	2605.2	2343.6	3533.89	4551.89	3265.02	2993.49	3422.1	2098.88	5545.46	2806.46	3026.58	2424.93	2452.06	3396.88	1945.67	2110.15	2352.46	2439.3	2415.22	2483.76
Num161	Isorhamnetin	317.066	9.55763	M+H	C16H12O7	58	5285.58	3432.1	3420.95	1087.63	922.019	945.859	2129.9	2194.93	2608.51	4317.62	3478.55	3964	21319.1	13402.6	15099.8	15490	16040.8	17143.3	12367	11191.9	13285.1	13086.9	12320.2	12021.5
Num162	(2S)-8-[(E)-3-hydroxy-3-methylbut-1-enyl]-5,7-dimethoxy-2-phenyl-2,3-dihydrochromen-4-one	407.125	27.1475	M+K	C22H24O5	37.5	565.296	19605	21537.1	17930.8	23052.4	24965.2	11891.2	11248.6	13593.5	12513.6	13145.3	12755	25016.1	85288.7	70761.3	30101.8	24140.1	16897.9	26881	29885	21275.7	18142.1	18291.8	18725.5
Num163	2-[2-[19-acetamido-6-(3,4-dicarboxybutanoyloxy)-16,18-dihydroxy-5,9-dimethylicosan-7-yl]oxy-2-oxoethyl]butanedioic aci	765.439	35.8253	M+NH4	C36H61NO15	38	356.33	482.873	388.762	414.365	425.199	373.496	413.141	541.043	501.561	612.311	541.41	591.464	722.589	472.446	479.048	915.797	944.838	943.408	744.344	742.34	835.126	755.204	844.892	752
Num164	Pinoxaden-TP NOA 407854	339.168	35.8753	M+Na	C18H24N2O3	39.5	2561.05	2671.87	2764.76	834.518	816.068	833.097	444.611	536.81	431.355	419.166	393.479	398.097	5646.86	3417.32	3235.3	2025.69	2139.33	2067.44	463.328	478.457	539.312	524.928	478.964	499.195
Num165	methyl 2-[4-ethenyl-2,6-dihydroxy-3-(3-hydroxyprop-1-en-2-yl)-4-methylcyclohexyl]prop-2-enoate	297.172	41.7474	M+H	C16H24O5	37.9	447.267	432.028	484.701	711.723	546.658	655.588	569.08	511.951	543.306	648.864	611.781	674.58	385.893	428.421	453.349	647.625	676.985	618.03	562.797	569.27	591.275	725.425	628.084	597.925
Num166	Phthalic acid; CE0; XNGIFLGASWRNHJ-UHFFFAOYSA-N	167.034	41.8048	M+H	C8H6O4	58.1	153.284	17.734	19.3421	50.9518	27.9688	42.738	66.7515	63.0195	62.0301	48.0214	4.0017	50.0049	13.7288	15.5731	26.6725	26.2784	62.2463	20.2773	83.5727	71.9594	74.7987	251.313	281.717	244.454
Num167	HT-2 Toxin	425.216	39.0896	M+H	C22H32O8	39.1	10239	320.599	181.291	183.013	202.488	165.442	181.926	282.771	182.355	207.715	198.597	193.025	509.446	308.021	275.825	283.394	298.264	292.183	259.777	262.434	256.795	159.663	193.654	219.463
Num168	Isophorone	139.111	31.5427	M+H	C9H14O	45	97.2071	300.734	253.342	172.267	142.341	104.034	178.985	270.567	149.152	207.866	195.651	166.708	502.566	293.318	374.636	391.882	472.665	537.779	558.35	436.201	540.082	608.076	606.481	693.212
Num169	ISOPALMITIC ACID	274.272	43.4652	M+NH4	C16H32O2	45	511.803	528.801	491.176	436.231	421.006	408.371	249.102	312.496	296.379	450.7	416.518	466.696	437.133	425.673	396.226	467.861	477.506	487.291	397.403	385.743	378.078	565.488	545.375	514.225
Num170	[(2R)-2-[(E,2S,4R)-4,6-dimethyloct-6-en-2-yl]-6-oxo-2,3-dihydropyran-3-yl] (2E,4E,6S)-8-hydroxy-6-(hydroxymethyl)-4-methylocta-2,4-dienoate	457.257	32.3192	M+Na	C25H38O6	41.3	561.05	671.869	764.761	834.518	816.068	833.097	444.611	36.8099	31.3548	39.1656	393.479	398.097	5646.86	3417.32	3235.3	2025.69	2139.33	2067.44	463.328	478.457	539.312	524.928	478.964	499.195
Num171	NCGC00180357-02_C15H20O2_2(4aH)-Naphthalenone, 5,6,7,8-tetrahydro-6-hydroxy-4a,5-dimethyl-3-(1-methylethenyl)-, (4aR,5R,6R)-	233.154	34.5786	M+H	C15H20O2	42.5	3240.33	1847.04	3319.05	1517.18	1551.35	1420.84	919.162	790.827	1228.55	2046.62	1557.75	1837.01	1503.49	2459.22	2466.9	3436.87	2681.23	2596.91	2670.09	2555.98	2596.52	2216.18	2386.99	2263.76
Num172	INDOLEACRYLIC ACID	188.071	3.51248	M+H, M+NH4	C11H9NO2	50.4	1143.96	1132.38	1181.89	1193.99	1086.52	1138.23	3721.75	3957.64	4104.24	7902.18	7038.3	7040.64	1153.97	1205.65	1254.25	1437.09	1420.89	1463.34	1321.67	1090.91	1139.57	2698.68	2591.11	3011.72
Num173	Atranone B	485.191	32.5975	M+K	C25H34O7	41.3	7339.08	26663.6	28819.9	54966	75379.4	68474.2	170394	153317	184003	342488	392493	426612	36725.2	113919	90192.2	15469.5	13064.8	10536.1	8402.28	9370.25	7035.25	8094.01	8172.72	8119.09
Num174	Isopongaflavone	335.129	23.506	M+H	C21H18O4	37.4	738.457	594.707	660.772	830.284	677.127	643.019	350.948	354.693	353.728	426.838	354.425	272.241	393.513	267.542	275.65	306.322	371.503	338.846	208.911	178.656	330.233	381.005	376.428	460.884
Num175	Imperatorin	271.099	20.7604	M+H	C16H14O4	41.5	1150.53	1138.3	1049.47	3053.13	3177.71	3238.95	3765.47	4152.72	4365.31	6320.65	5252.77	5714.37	2069.65	1140.65	1339.44	3360.52	3470.9	3822.58	3174.38	2980.8	3202.06	3377.04	3321.03	3532.04
Num176	cuminyl alcohol	173.132	34.8062	M+H, M+Na	C10H14O	45.9	538.713	287.293	353.128	617.047	662.104	692.726	464.469	429.505	557.24	499.116	456.279	521.842	1017.41	758.571	823.213	910.893	859.376	889.71	709.249	692.333	653.355	590.258	551.127	510.06
Num177	icos-19-ene-1,2,4-triol	367.261	38.7258	M+K	C20H40O3	40	4074.68	7699.81	7459.94	6086.41	5759.31	5725.25	4980.72	6046.37	5591.34	7536.49	6794.02	6863.68	5972.05	3902.63	4228.23	5262.4	5054.69	5593.07	4742.92	4337.93	5022.08	11163.3	9870.55	8995.5
Num178	3-[2-(6,7-dihydroxy-1,2,4a-trimethylspiro[3,4,6,7,8,8a-hexahydro-2H-naphthalene-5,2'-oxirane]-1-yl)ethyl]-2-hydroxy-2H-furan-5-one	367.213	28.2785	M+H	C20H30O6	40.3	1106.83	1528.27	1748.43	1128.87	1113.83	1028.45	1312.23	911.048	1107.24	2156.85	1642.65	2100.33	1258.1	868.055	1130.81	1542.76	1419.45	1643.16	1860.64	1722.07	2093.02	5454.27	5472.72	4622.35
Num179	Guanine	152.057	1.09408	M+H	C5H5N5O	44.2	54165.5	61736.5	52269.4	24926.3	22664.8	22664	10710.8	11213.1	13726.4	19617.5	14306.9	16318.4	68312.6	55977.2	60897.3	54334.5	57505.5	56351.8	20205.3	16657	23426.4	22836.4	21913.2	19581.5
Num180	Phthalic acid	167.034	46.7212	M+H	C8H6O4	58.1	660.318	24963.6	25484.7	37066.6	44959.4	43955.8	62956.8	62188	69320.2	57882.4	71338.9	71666.5	10942.2	27841.5	23589.1	39108.7	33790.7	27925.5	47010.4	49567.1	39808.3	44998.2	43500.6	43890.6
Num181	6-acetyloxy-7-ethenyl-1,4a,7-trimethyl-3,4,4b,5,6,8,10,10a-octahydro-2H-phenanthrene-1-carboxylic acid	378.265	33.5236	M+NH4	C22H32O4	46.1	21234.2	18189.8	13493	11492.6	15061.8	14790.9	17294	23020.4	18005.1	17803.3	17478.5	17153.7	41330.6	26712.8	26693.3	26456.4	26690.1	27491.1	23459.5	23458.6	23903.2	22941.6	22102.9	22327.3
Num182	Ibuprofen	207.138	32.312	M+H	C13H18O2	41.1	46.1572	4.70431	9.87312	7.31935	11.3966	4.51468	5.79972	4.22764	9.58259	16.1918	7.05627	17.5075	3.36568	1.63769	8.54707	4.2923	2.77643	4.1355	6.06077	9.42407	4.18521	1.59984	7.19457	2.91908
Num183	Prespatane	205.194	46.5506	M+H	C15H24	45.1	1194.67	1132.93	1140.01	1766.33	1913.8	1942.16	1302.86	1624.28	1715.23	1413.23	1133.87	1249.67	1473.52	1026.33	1166.64	2659.3	2599.63	2786.8	1679.49	1610.73	1682.45	1107.16	1013.3	986.322
Num184	3,4-Dihydrocoumarin	149.06	20.7111	M+H	C9H8O2	44.5	4098.34	4904.43	3657.8	3453.95	4403.79	4398.28	4617.88	6237.14	4671.55	4735.07	4458.4	4439.74	9936.79	6684.12	6324.37	6310.48	6491.4	6010.31	5115.04	4995.55	4949.37	4928.16	4738.58	4876.56
Num185	2-[2,6-bis(3-methylbut-2-enyl)-4-[(2S,3R,4S,5S,6R)-3,4,5-trihydroxy-6-(hydroxymethyl)oxan-2-yl]oxyphenyl]-2-hydroxyacetic acid	505.187	30.93	M+K	C24H34O9	37.9	511.803	528.801	491.176	436.231	421.006	408.371	249.102	312.496	296.379	450.7	416.518	466.696	437.133	425.673	396.226	467.861	477.506	487.291	397.403	385.743	378.078	565.488	545.375	514.225
Num186	Schizantherin A	537.209	12.2323	M+H	C30H32O9	39.2	387.338	498.15	503.005	306.898	258.082	300.927	200.783	236.867	266.528	624.82	417.564	435.281	538.646	260.983	331.287	542.474	635.876	681.816	714.436	765.712	844.268	1169.14	1118.52	1156.97
Num187	HUMULENE (alpha)	205.193	32.312	M+H	C15H24	41.3	935.382	342.983	379.166	307.142	435.306	357.701	340.91	263.786	329.076	212.409	422.534	417.437	631.31	623.142	326.909	47.2306	27.5372	23.3435	338.854	421.34	245.808	632.246	621.075	639.811
Num188	Roccellaric acid	349.236	29.5902	M+Na, M+K	C19H34O4	38.9	456.891	417.263	451.756	724.975	777.932	744.253	459.135	691.565	668.25	520.823	448.382	446.645	395.483	254.334	286.709	977.651	1128.77	1059.02	661.179	561.58	593.704	309.34	294.584	274.337
Num189	Obtusaquinone	255.102	31.2578	M+H	C16H14O3	42.7	5547.46	4601.95	4309.74	5068.77	5099.08	5476.53	5300.54	5152.71	6468.36	10165.8	7487.76	8832.07	4372.74	3722.86	4262.76	4709.62	4357.32	4378.14	5025.69	4712.89	5384.68	5813.02	5731.99	5344.59
Num190	PYROGALLOL	127.039	11.7626	M+H	C6H6O3	50.8	14465.9	16724.3	16195.5	6783.73	5960.75	6649.14	5108.7	6525.05	5108.09	3553.74	2905.34	2859.13	7250.98	4180.06	4705.88	7370.26	7957.79	8578.01	1603.86	1525.54	1687.11	3586.14	3461.22	3233.9
Num191	NCGC00385162-01_C20H30O_14-Isopropylpodocarpa-8,11,13-trien-13-ol	287.237	31.1863	M+H	C20H30O	40.2	315.706	597.024	651.036	14377.1	19907.1	17247.1	18914.1	17749	17852.6	674.912	855.938	913.292	684.664	1575.7	1310.77	8107.21	6175.42	4151.67	2968.56	3421.21	2388.45	2888.86	3006.03	3010.57
Num192	PC(16:0/0:0)	496.34	34.9135	M+H, M+Na	C24H50NO7P	52	144.589	107.662	88.2599	1824.52	1492.13	1774.11	2852.2	2713.3	3335.43	2629.46	2145.64	2730.92	724.909	496.605	499.943	3868.4	4036.76	4253.29	6981.41	6687.31	7870.4	6642.66	6472.74	5981.86
Num193	Herniarin	177.055	7.30318	M+H	C10H8O3	42.6	2832.59	168109	151591	105126	86557.8	83845.3	79481	93354	75161.8	54371.3	45809.1	50730	181045	96230.8	92241.3	164367	184262	207571	230941	206209	242283	99838.6	97109.8	92278
Num194	(E)-3-hydroxy-6-(4-hydroxy-6-methoxy-7-methyl-3-oxo-1H-2-benzofuran-5-yl)-4-methylhex-4-enoic acid	337.129	17.2117	M+H	C17H20O7	38.1	134.266	4337.87	4513.81	10163.3	13505.6	12470.3	9637.36	9091.07	10584.1	8770.61	8976.91	10558.8	5045.7	9215.17	7986.21	8654.81	7880.49	6260.78	16531.3	18211.1	14656.1	14179.8	14684.5	14460.8
Num195	Dihydropertusaric	369.264	30.4663	M+H	C21H36O5	43.2	186.757	228.038	213.86	509.679	635.743	599.852	819.874	767.633	801.498	924.218	984.201	1048.51	305.349	487.793	452.267	587.796	537.949	444.219	1035.93	1183.29	916.961	1194.73	1245.68	1206.76
Num196	Adenine	136.062	1.02967	M+H	C5H5N5	50.7	73926.2	87525.9	114996	26768.4	25058.6	28737	13089.2	7726.33	16693.1	22599.6	15485.2	18016	40910.4	28450.6	33497.6	20529.1	23489.7	22536.7	16848.7	17934.2	19345	28763.7	25055.6	26037.8
Num197	Pheophorbide A	593.276	43.2584	M+H	C35H36N4O5	48.7	883.61	40589.9	54104.9	64709.3	72691.2	78702.6	101234	87523.8	115249	98604.6	122238	124885	30750.5	80628.1	67426.8	74345.7	60237.8	48119.7	106664	119616	85636.5	87719.5	88115.4	88056.8
Num198	2-[[3,4-dihydroxy-4-(hydroxymethyl)oxolan-2-yl]oxymethyl]-6-[(6,6-dimethyl-4-bicyclo[3.1.1]hept-3-enyl)methoxy]oxane-3,4,5-triol	469.203	33.3383	M+Na	C21H34O10	37.3	15331.2	15350.2	15471.2	20187.8	28086	22353.9	9568.57	29444.8	13359.6	10047.4	5691.95	15636.3	10032.1	7378.51	7672.11	20152.5	23389.8	22466.4	26934.3	30981.2	20045.2	12675.3	12907.9	12048.5
Num199	NCGC00385795-01_C18H28O3_2H-Pyran-2-one, tetrahydro-4-hydroxy-6-[2-(1,2,4a,5,6,7,8,8a-octahydro-2-methyl-1-naphthalenyl)ethyl]-	293.211	29.5759	M+H	C18H28O3	42	248.251	458.042	542.903	589.51	497.81	481.537	191.873	154.534	161.874	189.464	207.245	144.559	1149.51	635.43	789.303	404.232	390.139	391.859	232.27	202.305	215.224	261.016	222.547	460.413
Num200	2,2'-(Tetradecylimino)diethanol	302.305	31.685	M+H	C18H39NO2	52.1	214113	198286	188160	166950	191048	183259	60823.6	66414.8	83422.6	82686.7	68491.5	85032.4	240001	231221	236639	278570	264149	257288	189982	180618	181057	94532.8	95286.6	87558.5
Num201	3-(4-hydroxyphenyl)-1-phenyl-2-propen-1-one	225.092	24.2954	M+H	C15H12O2	45.5	51641.4	49843.8	57550.4	14739.9	20703.6	30510.9	47998.5	39125.4	25738.7	27717.4	64401.4	16767.2	16259.6	16152.9	13571.4	13701	12516.9	12801.8	11822.3	16404.1	14136.2	12268.3	11812.8	13471.1
Num202	[(2S,3R,4S,5R,6S)-6-[[(1aS,1bS,2S,5aR,6S,6aS)-1a-(hydroxymethyl)-2-[(2S,3R,4S,5S,6R)-3,4,5-trihydroxy-6-(hydroxymethyl)oxan-2-yl]oxy-2,5a,6,6a-tetrahydro-1bH-oxireno[5,6]cyclopenta[1,3-c]pyran-6-yl]oxy]-4,5-dihydroxy-2-methyloxan-3-yl] (E)-3-(4-methoxyphenyl)prop-2-enoate	691.215	30.93	M+Na, M+K, M+NH4	C31H40O16	37.5	349.508	365.891	495.254	274.987	293.206	284.954	340.915	278.131	366.651	485.443	440.449	633.223	1013.69	655.07	705.114	1296.73	1374.49	1502	1113.68	1128.8	1174.3	1152.89	1193.11	1082.02
Num203	Diphenyl phosphate	251.047	47.269	M+H	C12H11O4P	45.5	1004.21	1382.26	1278.95	686.49	499.555	862.134	526.516	438.43	542.032	1717.14	1088.01	1299.2	1391.29	545.135	734.452	1526.4	1938.04	2010.6	2050.57	2272.22	2617.75	4281.15	3866.95	3890.32
Num204	h_61_17_epioxandrolone	329.209	33.8514	M+Na	C19H30O3	39.7	3232.32	3322.85	23974.1	16652.9	18562.9	14550.8	7222.01	9441.64	6713.27	7620.11	8114.6	9206.17	20655.3	12054.3	11912.7	10810.7	10793.2	10326.2	11278.7	11593.4	11855.9	11417.4	11250.5	11170.3
Num205	1-Stearoyl-sn-glycero-3-phosphocholine	524.371	37.7426	M+H	C26H54NO7P	51.6	258.99	172.872	135.686	249.02	300.496	207.732	237.439	230.041	300.714	275.245	252.915	251.252	256.093	248.915	256.137	173.951	207.429	208.623	216.616	183.165	237.13	235.493	253.088	282.979
Num206	alpha-Cyperone	219.173	34.2438	M+H	C15H22O	47.4	7480.72	60886.9	33474.4	16514.9	13648.4	14564.3	9392.69	14278.3	8887.87	6952.85	6116.94	5963.18	52000.8	40608.2	28862.9	25914	29227.4	32070.2	23936.6	23049.2	27014.7	12775	12100.2	11479.6
Num207	h_14_19_norandrosterone	277.216	31.5427	M+H	C18H28O2	41.9	154.215	263.105	180.785	250.98	276.131	295.03	394.251	494.451	388.634	440.629	403.524	466.077	418.195	220.089	231.575	400.472	467.727	442.342	613.253	531.384	616.583	478.915	466.691	458.373
Num208	(2Z)-2-[(E)-6-(hydroxymethyl)-2,4,8,10-tetramethyldodec-2-enylidene]-4-methylpentanedioic acid	397.293	34.2581	M+H	C23H40O5	38.1	109545	100446	100774	80005.7	80907	77413.6	47768	53269.8	59027.8	103689	92388.2	104008	72156.8	80197.8	80581.9	89287.8	81749.6	79831.4	68178.4	64183.5	67259.2	128180	117087	109368
Num209	GUAIAZULENE	221.153	35.5332	M+H, M+Na	C15H18	41.7	11090.1	557.267	391.541	534.821	453.734	488.565	406.337	458.558	439.396	532.678	463.384	480.975	587.17	299.622	363.921	519.456	559.615	555.683	525.664	400.983	646.497	535.848	519.374	686.625
Num210	FA 18:3+1O	317.209	35.5332	M+Na, M+K	C18H30O3	53.6	1860.23	5913.28	4987.2	4068.28	3769.64	3500.89	3105.29	3559.68	3119.21	4914.68	4457.3	4818.11	5289.46	3128.13	3340.06	4420.17	4343.1	5028.93	3771.01	3413.28	4054.35	7606.33	7059.57	6720.14
Num211	3-Phosphonopropionic acid	155.011	35.3909	M+H	C3H7O5P	42.9	11360.8	40718.9	36838.4	29048.2	24023.4	22858.2	20024.8	22999.9	21238.8	39919.4	34110.7	34704.7	26242.1	16001.6	18228.3	24810.3	24938	26687	18718.5	16498.9	22703.3	56369	52676.7	47744.5
Num212	Gabapentin	189.16	35.3122	M+NH4	C9H17NO2	40	1502.46	17.2545	5.58143	33.9242	17.1987	20.4482	87.2512	149.631	75.0654	52.9886	41.0098	11.1759	25.4811	35.9689	9.95105	106.241	98.2538	79.1226	2153.43	2329.3	2574.72	1257.36	1232.22	1114.23
Num213	3-HYDROXY-4-(SUCCIN-2-YL)-CARYOLANE delta-LACTONE	359.163	45.9235	M+K	C19H28O4	37.5	331.836	326.893	224.199	247.965	197.643	235.735	194.407	180.201	144.053	168.425	152.493	169.564	181.878	98.8577	84.6045	154.82	210.365	188.415	263.345	259.897	286.917	282.638	268.842	240.865
Num214	(1R,6R,10S,11R,13S,15R)-1,6-dihydroxy-8-(hydroxymethyl)-4,12,12,15-tetramethyl-5-oxotetracyclo[8.5.0.0]pentadeca-3,8-dien-13-yl hexadecanoate	587.426	43.7356	M+H	C36H58O6	52	1511.8	1528.8	1491.18	1436.23	1421.01	1408.37	1249.1	1312.5	1296.38	450.7	416.518	466.696	437.133	425.673	396.226	467.861	477.506	487.291	397.403	385.743	378.078	565.488	545.375	514.225
Num215	Formononetin	269.081	30.1033	M+H	C16H12O4	44.9	1222.32	1398.08	1000.92	1324.67	1302.08	1353.06	625.818	927.685	533.633	388.754	331.757	362.306	1321.73	944.592	774.484	993.895	1114.89	1304.3	1766.29	1758.4	1971.56	1447.15	1363.3	1224.47
Num216	Flavanone	225.092	28.136	M+H	C15H12O2	43.8	18.0587	44.6739	31.2772	681.524	659.814	785.197	1416.37	1030.79	1554.21	2457.65	2007.27	2206.76	171.584	89.7024	90.0376	1091.17	1292.44	1260.1	353.323	419.848	415.128	1245.29	1129.03	1129.32
Num217	Diosmetin	301.071	22.9019	M+H	C16H12O6	54.2	2549.56	2775.74	3029.25	1773.36	1669.61	1843.77	1402.41	1396.08	1471.87	1144.85	870.445	1071.48	1544.18	859.499	986.768	1141.43	1306.37	1303.51	478.322	459.743	495.382	735.37	710.704	649.299
Num218	violaceol i	263.092	29.5688	M+H	C14H14O5	41.5	47653.1	56580.9	51795.2	14501.4	12660.3	15799.3	10677.6	12568.9	12607.4	13076.4	8401.11	10497.1	57706.3	28698	36287.8	33584.4	37483.3	32986.1	11482.1	11294.6	13559.5	6130.63	6032.7	4659.79
Num219	Rangiformic acid	409.255	30.3024	M+Na	C21H38O6	39.9	42.756	83.8483	142.448	105.778	110.193	119.134	104.896	86.5229	64.2367	95.0978	43.557	47.7989	87.4354	62.1138	122.945	113.684	120.462	103.144	29.8543	53.7064	40.1647	33.6745	37.2101	18.3127
Num220	(1S,2R,5R,6R,10R,13S,15S)-5-[(2R,3E,5R)-5,6-dimethylhept-3-en-2-yl]-6,10-dimethyl-16,17-dioxapentacyclo[13.2.2.0nonadec-18-en-13-ol	429.335	35.5332	M+H	C28H44O3	42.1	4613.26	4280.85	3192.46	3849.12	3573.88	3489.35	5756.3	9192.56	5979.69	9459.27	8882.45	7421.97	1928.12	1518.58	1722.02	2226.12	2076.78	2116.7	2388.76	2326.16	2838.36	9519.62	8887.07	8236.55
Num221	Dihydroxy (3Alpha,12Alpha)Pregnan-20-One	335.258	37.5143	M+H	C21H34O3	37.5	1979.61	1425.32	1466.37	2558.79	2231.91	2340.2	4192.44	4111.27	4942.36	4557.89	3209.49	3277.59	275.772	146.383	180.467	249.317	259.191	271.212	294.645	302.399	401.932	394.21	352.509	421.854
Num222	Petunidin-3-O-beta-glucopyranoside	480.123	15.3551	M+H	C22H23O12	49	2712.12	1959.97	1523.52	4223.89	3654.38	3493.54	12672.8	8823.15	14107	19059.7	14890.6	14421.2	792.42	552.148	543.997	1073.6	1098.35	1076.36	2461.96	2275.14	2668.7	6239.79	6029.04	5708.69
Num223	Rosigltazone	358.122	13.6122	M+H	C18H19N3O3S	42.4	952.281	843.908	787.683	206.566	180.597	197.367	297.906	280.737	352.796	650.102	555.003	593.734	893.481	621.963	626.147	814.907	849.914	903.906	354.801	367.603	372.529	397.98	404.741	348.331
Num224	Epicatechin Pentaacetate	523.124	9.23752	M+Na	C25H24O11	45.5	2701.58	32718.7	20638.9	2946.23	2763.88	1149.4	22951	20278.4	4799.75	16042.3	46848.3	11643.8	877.555	1828.78	745.906	856.617	5234.97	1518.26	3649.95	2761.38	3138.77	2481.83	1696.57	2423.62
Num225	alpha-Solanine	868.506	21.3654	M+H	C45H73NO15	42.7	6.27985	601.09	649.247	937.1	1606.47	2071.99	964.396	768.868	1288.34	260.362	232.731	183.265	1562.04	5870.05	4239.03	1020.83	594.14	763.274	1083.04	1250.37	734.387	173.491	123.326	139.589
Num226	3-[(3R,5S,10R,13R,14S,17R)-5,14-dihydroxy-10,13-dimethyl-3-[(2R,3R,4S,5S,6R)-3,4,5-trihydroxy-6-(hydroxymethyl)oxan-2-yl]oxy-2,3,4,6,7,8,9,11,12,15,16,17-dodecahydro-1H-cyclopenta[a]phenanthren-17-yl]-2H-furan-5-one	553.304	27.9302	M+H	C29H44O10	41.6	135153	167101	154405	183454	147188	185362	123488	111544	137019	110582	83942.6	97119.6	395370	229749	294738	201216	225642	232870	98132	100285	113926	106851	104316	99985.7
Num227	Sphingosine (C17 base)	286.274	32.74	M+H	C17H35NO2	38.8	454.599	437.754	392.034	606.188	654.519	596.809	1088.48	1191.21	1394.97	1081.73	852.105	821.887	285.603	312.142	343.124	963.124	974.155	758.602	1910.41	1987.65	1867.04	1827.74	1789.76	1720.43
Num228	Dihydrojasmone	184.17	46.5506	M+H, M+NH4	C11H18O	41.7	50.6912	139.811	558.263	871.193	973.737	834.889	1084.86	1649.93	962.041	950.31	982.023	770.295	1614.92	1066.75	918.458	998.294	989.859	1245.81	943.869	937.961	1017	900.14	897.088	906.454
Num229	Cholest-4,6-Dien-3-One	383.33	28.9983	M+H	C27H42O	39.3	9232.34	9137.85	8348.18	7035.86	8565.59	8424.5	9367.24	12386.3	9567.52	9425.73	8938.58	9119.29	19748.9	12966.2	12878.2	12585.9	12308.9	12558.2	9902.34	9642.16	9962.57	9626.8	9181.74	9430.16
Num230	Dibutylphthalate	279.16	46.7212	M+H	C16H22O4	51.6	511.803	528.801	491.176	436.231	421.006	408.371	249.102	312.496	296.379	450.7	416.518	466.696	437.133	425.673	396.226	467.861	477.506	487.291	397.403	385.743	378.078	565.488	545.375	514.225
Num231	quercetin-3-O-glc-1-3-rham-1-6-glucoside	773.214	12.5101	M+H	C33H40O21	51	158.894	157.024	166.635	227.94	164.275	196.42	157.132	154.86	181.88	206.33	144.269	116.469	257.794	97.6788	184.367	778.354	848.414	950.355	2896.46	2564.86	3147.61	1737.38	1708.92	1609.73
Num232	Cyproterone acetate	455.141	25.9597	M+K	C24H29ClO4	43.8	501.703	509.801	591.176	336.231	321.006	308.371	249.102	312.496	296.379	450.7	416.518	466.696	437.133	425.673	396.226	467.861	477.506	487.291	397.403	385.743	378.078	565.488	545.375	514.225
Num233	7-methyl-1-[(2S,3R,4S,5S,6R)-3,4,5-trihydroxy-6-(hydroxymethyl)oxan-2-yl]oxy-1,5,6,7a-tetrahydrocyclopenta[c]pyran-4a,5,7-triol	365.143	26.9204	M+H	C15H24O10	39	122.238	666.178	674.328	181.38	151.617	195.687	44.2597	38.0132	39.7756	88.7079	51.5786	55.7324	303.438	155.354	243.967	364.831	397.638	378.831	38.7986	57.6425	65.7164	56.4252	51.991	54.624
Num234	(3S,8S,9S,10R,13R,14S,17R)-17-((2R)-7-hydroxy-6-methylheptan-2-yl)-10,13-dimethyl-2,3,4,7,8,9,10,11,12,13,14,15,16,17-tetradecahydro-1H-cyclopenta[a]phenanthren-3-ol	403.353	34.8205	M+H	C27H46O2	38.7	4668.42	3479.92	2926.92	2730.14	3267.15	2973.91	2262.03	2941.39	2591.08	3439.71	3054.03	3121.5	4055.96	4053.68	4178.13	4651.23	5143.74	5172.82	4238.38	4154.91	4680.07	3860.1	3748.31	3481.28
Num235	barceloneic acid A	321.099	22.0196	M+H, M+Na	C16H16O7	39.8	381.954	855.741	1144.99	710.094	576.552	536.087	276.491	398.298	448.023	849.422	576.51	565.487	40.1159	26.299	27.474	147.92	63.7111	128.032	92.297	28.2668	123.625	1092.11	962.029	786.179
Num236	1b,3b,22-Hopantriol	483.38	34.8205	M+Na	C30H52O3	38	4753.35	4786.74	4756.13	4694.11	5018.28	5020.5	1478.82	1522.6	1640.98	1355.57	1386.45	1473.25	13688.1	10971.1	11469.8	4101.92	4347.92	4231.44	2797.12	2923.25	2711.15	1889.84	1888.85	1958.44
Num237	Coumarin	147.044	6.25038	M+H	C9H6O2	45.5	42.697	86.4172	122.963	50.6325	60.5459	35.218	29.4651	30.3035	51.3284	94.3595	72.2568	52.0191	6.93552	11.1274	2.635	0.0982873	29.108	12.3629	19.2915	8.56154	12.1844	79.4811	68.6949	55.8024
Num238	5-[(Z)-14-(3,5-dihydroxyphenyl)tetradec-8-enyl]benzene-1,3-diol	451.223	24.4096	M+K	C26H36O4	41.1	1221.05	4445.68	4753.13	9005.37	10968.9	10674.5	18751.7	19135.2	21620.1	14466.7	15512.4	17010.2	4023.68	8206.44	7163.31	7769.91	6778.94	5400.43	18336.3	20048.6	15490.5	31020.4	32110.8	31714.8
Num239	INDOLEACETALDEHYDE	160.076	4.25178	M+H	C10H9NO	42.1	1120.11	1021.81	848.075	1306.01	1438.74	1286.23	1424.13	1365.48	1521.35	1541.02	1655.23	1294.49	985.452	734.617	817.103	975.449	806.646	1092.36	1371.59	1537.59	1312.53	1248.09	1268.86	1393.15
Num240	Coniferaldehyde	179.07	24.7369	M+H	C10H10O3	45.1	538.713	287.293	353.128	617.047	662.104	692.726	464.469	429.505	557.24	499.116	456.279	521.842	1017.41	758.571	823.213	910.893	859.376	889.71	709.249	692.333	653.355	590.258	551.127	510.06
Num241	Rhodojaponin V	433.217	43.793	M+Na	C22H34O7	37.1	190.922	199.334	236.146	64.1487	61.9406	35.2899	21.8176	20.2951	23.2376	5.41283	12.5032	11.8284	352.94	286.447	281.644	189.223	207.416	220.626	54.3938	53.4525	40.8685	20.0403	17.4129	8.36597
Num242	CINNAMIC ACID	149.06	22.0696	M+H	C9H8O2	58	538.713	287.293	353.128	617.047	662.104	692.726	464.469	429.505	557.24	499.116	456.279	521.842	1017.41	758.571	823.213	910.893	859.376	889.71	709.249	692.333	653.355	590.258	551.127	510.06
Num243	albocycline	309.206	25.2697	M+H	C18H28O4	42.6	2095.65	2049.56	1860.8	2099.22	2274.75	2343	3891.59	4614.17	4488.27	4352.07	4370.77	3903.51	3901.7	2895.8	3073.05	8023.06	8374.01	8039.15	7478.33	7616.22	7225.01	7237.23	7166.76	7099.6
Num244	tigogenin	417.335	42.6457	M+H	C27H44O3	39.1	62228.5	30840.7	31942.7	79529.2	104985	92551.1	40934.3	40289.8	54202	40192.8	39024	41133.2	15364.6	39186.2	30997.9	76204.4	56957.4	47921	73500.6	75823.4	64661.7	27207.8	28683.4	26426.5
Num245	Norharman	207.033	41.648	M+K	C11H8N2	45.6	1600.25	1623.96	1680.48	1318.94	1253.56	1144.66	589.387	774.358	481.448	449.476	506.936	371.33	1264.58	856.202	807.529	765.473	823.543	933.522	1025.49	936.153	1352.73	630.902	643.878	549.764
Num246	Harman	183.092	9.3591	M+H	C12H10N2	52.1	4397.3	3938.57	3943.26	1252.17	1048.77	1157.04	1641.19	1611.18	1526.3	1538.8	1441.91	1360.89	1808.75	1783.18	1573.16	3404.49	3433.24	3526.61	1180.62	1118.66	1246.28	978.799	912.569	966.118
Num247	Lauryldiethanolamine	274.274	28.1862	M+H	C16H35NO2	57.5	482.141	21101.5	20497.5	26909.2	21019.5	26820.9	19451.7	16576.5	19681	14421.3	11219.4	12929.5	18029.7	11312.5	14109.9	9273.75	9978.91	9792.42	6564.35	6714.08	7262.98	7652.34	7372.7	7085.28
Num248	12-Hydroxyjasmonic acid	227.129	25.4975	M+H	C12H18O4	38.2	219674	221270	244540	80839.3	99737	144511	207478	192028	131810	134432	309866	97925.5	114972	98907.9	91982	121719	108587	92969.6	102477	127831	117650	81268.5	79848.6	95057.3
Num249	(5S)-5-hydroxy-1,7-diphenylheptan-3-one	321.124	33.4241	M+K	C19H22O2	38.8	966.823	784.078	607.748	759.945	843.452	838.688	844.206	1068.41	1128.77	1813.4	1501.8	1630.13	866.75	915.937	797.516	760.336	697.846	644.825	780.417	741.612	774.513	1000.84	1008.62	946.472
Num250	5-[[17-(5,6-dihydroxy-6-methylheptan-2-yl)-3,12-dihydroxy-4,4,10,13,14-pentamethyl-2,3,5,6,7,11,12,15,16,17-decahydro-1H-cyclopenta[a]phenanthren-2-yl]oxy]-3-hydroxy-3-methyl-5-oxopentanoic acid	637.43	33.2029	M+H	C36H60O9	38.8	92.0321	52.3029	69.1489	45.2539	54.8482	43.5082	41.5586	56.5436	29.907	64.3429	36.6444	61.0865	125.587	73.7169	60.9687	56.7366	90.3901	101.695	119.657	165.132	175.656	181.012	188.287	193.89
Num251	Methyl trans-styryl ketone	147.082	26.9204	M+H	C10H10O	42.8	3543.55	14.0335	13.3376	44.9818	38.7986	23.2451	15.5471	24.8404	37.0533	52.647	42.3799	48.3501	0	10.352	15.1962	95.4129	85.0243	74.4136	43.2296	10.1436	62.6312	64.6567	63.0948	362.889
Num252	Carveol	191.071	26.9276	M+H, M+K	C10H16O	45.7	692.879	415.098	421.908	370.983	480.274	432.988	249.474	301.788	268.66	456.373	358.241	443.138	696.492	637.39	576.636	626.236	546.769	550.482	491.076	494.037	507.864	564.427	525.726	535.064
Num253	Tilidine	274.18	12.0684	M+H	C17H23NO2	37.2	1467.41	1371.92	1938.74	412.569	423.412	386.555	211.211	193.579	282.348	384.831	299.881	387.606	2690.88	2047.99	2345.23	3327.98	3225.5	3351.9	481.406	476.338	469.771	401.912	382.835	380.62
Num254	MAG	357.3	37.5143	M+H	C21H40O4	51.6	33.7561	20.8425	28.6949	102.53	118.621	114.725	82.0258	133.012	108.562	84.4507	83.6066	101.372	23.3371	18.1733	15.2223	96.6272	103.161	92.6771	158.732	125.297	158.485	73.6076	84.7876	54.6499
Num255	Ethofumesate	287.096	25.0426	M+H	C13H18O5S	39.1	794.552	3203.47	2306.11	10856.7	10293.9	8956.24	7894.95	8369.14	10199.5	5355.44	5247.46	4511.56	2806.34	2453.42	2469.33	13013.3	13067.7	13519.7	21187	17712.4	21243.3	8351.59	8436.77	7884.83
Num256	bakuchiol	257.19	32.312	M+H	C18H24O	39.2	1676.74	1519.05	1122.52	587.061	797.988	688.917	554.812	771.661	669.022	818.569	717.811	717.79	1831.16	1441.45	1388.96	1815.39	1846.28	1733.98	928.917	840.138	902.427	952.961	913.389	847.132
Num257	Austin	539.165	30.8369	M+K	C27H32O9	37.3	19276.2	18087.3	18791.8	30698.7	32532.1	34056	18847.3	23410	26746.6	21878.1	17029.1	19347.7	18205.7	13705.6	14758.4	45900	44042.7	45131.9	24789.7	21948.1	24787	13154.6	13078.4	12202.8
Num258	trans-Cinnamaldehyde	133.065	6.3075	M+H	C9H8O	47.3	206.335	130.847	186.22	61.5209	46.6889	65.0004	7.50414	13.0757	12.9159	37.658	23.8945	10.0101	18.8098	20.8295	3.88644	26.0856	55.0763	46.4521	16.6004	9.03227	23.8554	15.92	20.9621	8.80142
Num259	4-Methylcoumarin	161.06	6.3075	M+H	C10H8O2	47.5	1479.43	9418.38	10009	5362.68	6445.69	6392.4	5344.57	5787.22	5608.04	7638.32	8609.72	8832.34	15265.1	19745	18541.6	10994.8	9871.34	9012.99	7136.23	7818.97	6759.2	5885.2	6131.38	6059.11
Num260	Bergenin	329.089	6.3075	M+H	C14H16O9	40.1	519.271	35834.1	33753.3	17223.7	21660.6	20633.9	16420.8	17606.1	17489.9	25234.5	28598.2	29320.4	51909	69328.1	65115.6	38065	33669.4	30876.8	25186.4	28116.1	23106.9	20393.9	21190.5	20492.2
Num261	3-[[6-[[1,4a-dimethyl-6-methylidene-5-[2-(5-oxo-2H-furan-4-yl)ethyl]-3,4,5,7,8,8a-hexahydro-2H-naphthalen-1-yl]methoxy]-3,4,5-trihydroxyoxan-2-yl]methoxy]-3-oxopropanoic acid	567.28	24.8933	M+H	C29H42O11	38.5	44.1611	15.168	59.3464	96.6844	50.283	98.5012	135.35	133.051	129.264	386.955	417.038	393.49	15.5482	304.65	314.293	382.942	318.778	225.246	1009.12	1180.98	930.926	713.239	824.753	764.608
Num262	pinolidoxin	339.183	43.7356	M+H	C18H26O6	38.8	494.746	332.675	428.67	668.473	627.424	586.838	1047.15	1066.58	1201.2	997.952	1138.59	790.154	304.288	191.359	233.647	426.696	330.535	459.37	481.95	440.641	544.25	442.314	424.033	388.095
Num263	4,5-dihydroxy-9,10-dioxo-9,10-dihydro-2-anthracenecarboxylic acid	302.042	9.55763	M+H, M+NH4	C15H8O6	43.2	1327.23	1622.88	1746.36	1779.24	1990.01	1844.58	919.9	1902.04	814.269	1031.94	871.842	937.808	1661.58	1224.23	1101.68	1035.54	1112.28	1199.6	939.419	944.99	1111.94	2041.53	2214.19	1884.62
Num264	ANETHOLE	171.105	25.284	M+H, M+Na	C10H12O	44.2	60.305	1021.4	1081.05	911.642	1030.57	1058.87	546.995	498.513	612.798	552.535	609.354	596.161	1234.71	3567.21	2926.74	1303.9	1060.53	752.398	1023.75	1067.51	857.463	760.449	744.246	708.111
Num265	Goniothalenol	233.083	27.5103	M+H	C13H12O4	38.7	13964.7	10630.5	10256.7	13617.2	16252	14913.5	12635.5	13931.2	14546	15076.4	14529.1	14991.8	16700.8	13778.9	12852.6	17508.3	16026.8	15395.7	16896.3	16878.9	15990.4	13762.4	13848.6	13374.1
Num266	Metolachlor morpholinone	272.104	34.9987	M+K	C14H19NO2	36.9	324.999	307.627	362.769	96.0755	102.336	120.598	120.745	74.9064	140.619	83.4808	78.2193	96.9061	603.654	424.062	403.932	585.305	655.805	560.355	397.37	362.664	307.555	174.359	176.073	170.294
Num267	3-Amino-Beta-Pinene	205.147	37.5214	M+NH4	C10H18ClN	44.8	117.741	146.97	110.025	174.269	206.015	199.369	160.674	172.16	129.393	1056	770.327	1051.84	310.588	188.367	226.499	141.947	148.653	169.252	107.544	132.125	149.472	161.015	140.151	135.088
Num268	1-palmitoyl-2-hydroxy-sn-glycero-3-phosphoethanolamine	454.293	34.7639	M+H, M+Na	C21H44NO7P	52.7	298.584	74.6061	60.7371	88.3766	76.942	73.2459	84.517	101.858	105.135	129.223	106.563	101.739	105.032	55.014	75.4767	101.168	111.957	124.066	136.821	116.946	132.297	110.645	114.55	95.5074
Num269	Alpha-Tocopherol	469.343	34.8205	M+K	C29H50O2	38.2	2436.28	55249.5	42726.7	31617.7	26985.3	29021.7	22077.3	31091.8	19096.7	12969.6	11318	12077.6	59843.1	22551.2	22242.6	28568.4	42624.4	51374.9	70242.8	66448.6	78572	26500.5	25394	25923.3
Num270	KOBUSONE	223.169	34.8205	M+H	C14H22O2	38.6	299.843	337.786	528.959	340.363	265.975	272.824	220.653	221.709	280.091	343.363	221.762	204.936	111.125	54.2702	46.2988	150.833	177.807	202.524	213.316	130.866	170.186	354.568	333.645	344.324
Num271	Nandrolone	275.201	32.312	M+H	C18H26O2	52.9	209628	195708	201223	314843	343726	349756	213179	271325	297063	242959	190427	212540	204155	151690	164240	503577	488366	497067	283147	259198	288113	144439	140359	133185
Num272	Allopregnanolone	319.266	39.2963	M+H	C21H34O2	38.6	676.67	1126.16	914.514	685.644	709.781	629.803	867.885	648.361	903.922	1030.23	885.486	909.841	210.839	116.846	130.344	325.369	252.742	282.719	214.926	230.795	311.682	730.469	773.841	719.249
Num273	8-Acetylharpagide	429.137	23.8974	M+Na	C17H26O11	39.8	904.674	902.248	927.262	1650.99	1768.54	1782.46	1372.45	1248.06	1571.73	830.114	781.973	918.212	2273.78	1961.08	1887.85	1899.76	1809.42	1996.6	3502.38	3493.48	3426.26	3028.03	3085.72	2977.3
Num274	7'-carboxy-N-geranyl-L-gluatamic acid	337.148	34.8205	M+Na	C15H24NO6	38.3	1156.49	1733.64	1772.28	1226.1	1322.01	1161.41	1032.91	1303.44	1196.09	1450.11	1204.94	1183.38	1321.17	913.125	947.559	1169.17	1083.8	1267.72	701.44	598.913	745.365	1985.93	1857.66	1691.64
Num275	7-alpha-hydroxy-4-cholesten-3-one	401.339	28.9983	M+H	C27H44O2	43.5	4397.3	3938.57	3943.26	1252.17	1048.77	1157.04	1641.19	1611.18	1526.3	1538.8	1441.91	1360.89	1808.75	1783.18	1573.16	3404.49	3433.24	3526.61	1180.62	1118.66	1246.28	978.799	912.569	966.118
Num276	7,8-dimethoxy-2H-chromen-2-one	207.066	24.7369	M+H	C11H10O4	46.4	40871.5	46419	66392.8	7371.8	8132.49	8273.5	1985.74	919.245	2120.41	1586.24	1213.63	2217.14	98509.1	66929.1	73343.8	49068.7	51727.3	53622.9	15779.6	17076.5	15592.6	1610.61	1541.69	1475.88
Num277	MENTHOL(-)	179.141	30.3024	M+Na	C10H20O	40.9	542.477	575.359	403.308	493.246	449.725	454.908	588.062	767.496	636.646	823.007	715.223	723.812	482.823	295.383	301.288	666.619	580.2	470.437	485.931	455.698	461.045	790.98	715.301	707.266
Num278	Galaxolide	259.205	41.6123	M+H	C18H26O	40.3	2670.08	557.998	507.651	685.134	822.604	746.528	1047.09	1433.4	1075.87	1129.82	1169.34	1219.48	455.563	315.079	291.053	418.032	490.152	470.811	480.502	494.169	536.307	686.338	762.206	754.678
Num279	Lupinine	170.153	40.9781	M+H	C10H19NO	38.3	1121.44	1156.84	1138.91	40.8106	45.4508	40.5878	98.8554	137.936	85.0986	20.2381	15.8639	4.79375	80.8591	62.2047	48.174	18.8361	34.9275	22.0115	71.7903	57.3079	98.2345	40.6348	43.9181	40.6599
Num280	N-Ethyl-4-menthane-3-carboxamide	212.201	41.8756	M+H	C13H25NO	43.9	538.713	287.293	353.128	617.047	662.104	692.726	464.469	429.505	557.24	499.116	456.279	521.842	1017.41	758.571	823.213	910.893	859.376	889.71	709.249	692.333	653.355	590.258	551.127	510.06
Num281	6-Methylflavone	275.084	23.1218	M+H, M+K	C16H12O2	41.6	1494.19	1478.04	1367.55	2134.34	2029.37	2186.52	1583.63	1515.42	1785.91	1153.25	928.221	1115.4	3398.53	3100.18	3069.51	2839.23	2973.6	2768.83	3969.65	4028.18	4245.33	4072.42	4317.43	4170.18
Num282	Sinapine	333.156	15.6609	M+Na	C16H24NO5	43.6	950.261	1184.12	911.462	1102.46	1175.75	1338.01	1133.66	1329.14	1300.09	1292.59	1306.52	1318.87	2603.85	1666.52	1864.19	1835.99	1794.53	1765.22	1457.88	1454.93	1443.46	1337.04	1358.32	1246.18
Num283	NCGC00385110-01_C20H38O2_(2R)-1-(5-Hydroxy-3-methylpentyl)-2,5,5,8a-tetramethyldecahydro-2-naphthalenol	349.252	34.8205	M+K	C20H38O2	38	331.483	582.845	607.467	408.516	297.914	285.74	260.86	236.795	396.397	657.516	437.225	278.177	90.6304	59.823	57.1531	46.5598	56.7619	65.8959	70.2725	38.9512	77.0304	553.52	515.364	426.215
Num284	Urolithin A	229.051	12.3823	M+H	C13H8O4	38	786.364	3.33769	1.78175	11.6446	12.4268	9.82592	9.39828	14.6582	17.6433	28.0197	35.9765	30.4293	5.49179	9.95339	4.02236	8.15349	9.35644	4.86311	6.0087	0.020271	4.97202	7.91311	3.77754	5.08402
Num285	CYCLOPENTANONE	85.0653	5.85258	M+H	C5H8O	37.8	556.592	531.151	576.818	20.1046	23.8024	9.39153	19.9905	18.5166	21.2312	42.8064	37.2681	29.7605	6.6327	86.7934	91.6206	60.7256	37.1967	21.9206	16.4427	33.9486	16.8451	22.6281	32.5799	23.023
Num286	NCGC00347620-02_C22H34O4_7-Oxabicyclo[4.1.0]hept-3-ene-2,5-diol, 4-(hydroxymethyl)-1-[(1,4,4a,5,6,7,8,8a-octahydro-2,5,5,8a-tetramethyl-1-naphthalenyl)methyl]-	363.25	35.7616	M+H	C22H34O4	42.5	16346.3	565.901	569.755	613.127	620.082	511.958	1249.86	1499.08	1583.44	1792	1769.89	1608.56	342.091	195.718	266.475	1094.35	1321.21	1361.73	1537.27	1486.45	1636.45	1507.51	1468.49	1299.12
Num287	6-Methylcoumarin	161.061	30.93	M+H	C10H8O2	42.9	161.689	266.157	300.638	200.755	142.492	181.511	159.307	148.085	167.256	416.657	302.462	322.721	418.592	220.09	277.248	370.805	454.618	470.096	481.76	521.986	602.455	900.813	857.497	821.871
Num288	culpin	281.094	20.6183	M+K	C16H18O2	39.7	74.6421	152.1	151.073	163.155	163.027	168.964	149.821	157.108	174.055	172.804	213.541	189.612	448.832	329.124	353.458	292.869	301.223	272.163	220.213	243.681	247.01	199.866	199.438	200.013
Num289	1-[2,4,6-trihydroxy-3-[7-hydroxy-2-(4-hydroxyphenyl)-3,4-dihydro-2H-chromen-4-yl]phenyl]dodecan-1-one	549.289	35.5475	M+H	C33H40O7	39	668.861	485.269	309.628	313.409	382.077	347.539	196.614	123.595	221.828	228.062	135.318	156.151	63.2245	38.0979	66.2344	4924.34	6076.75	6148.99	383.81	362.784	518.08	414.315	403.658	448.867
Num290	6-formyl-10-(hydroxymethyl)-5-methoxy-3-methylidene-2-oxo-2H,3H,3aH,4H,5H,8H,9H,11aH-cyclodeca[b]furan-4-yl 2-methylbutanoate	431.143	35.5332	M+K	C21H28O7	42.4	12.6198	249.996	260.329	194.351	209.208	168.64	167.722	181.098	182.384	210.523	145.002	170.543	267.741	172.802	153.036	167.158	185.76	224.497	197.189	139.321	167.641	252.128	257.077	200.118
Num291	NCGC00347582-02![4,5-dihydroxy-3,4-bis(hydroxymethyl)-4a,8,8-trimethyl-5,6,7,8a-tetrahydro-1H-naphthalen-1-yl] hexanoate	385.256	30.7232	M+H	C21H36O6	37.7	4639.93	5535.9	4930.42	2358.28	1926.99	1808.73	1697.24	1469.86	1758.33	2550.12	1890.13	2175.99	3056.99	1598.04	2043.1	2075.09	2151.46	2198.22	1044.68	944.954	1242.72	2819.02	2600.79	2411.51
Num292	Cevadine	609.373	32.312	M+NH4	C32H49NO9	38.6	259.823	237.902	250.384	363.504	339.52	377.953	270.07	216.487	333.53	312.974	208.894	210.542	67.9665	19.0706	62.0904	472.386	498.011	440.874	352.894	240.117	298.588	225.308	220.096	213.829
Num293	(3Z)-3-[[1,6-dimethyl-2-[(1E,3E)-penta-1,3-dienyl]-4a,5,6,7,8,8a-hexahydro-2H-naphthalen-1-yl]-hydroxymethylidene]-5-(1-hydroxyethyl)pyrrolidine-2,4-dione	417.275	28.3715	M+NH4	C24H33NO4	38.4	950.261	1184.12	911.462	1102.46	1175.75	1338.01	1133.66	1329.14	1300.09	1292.59	1306.52	1318.87	2603.85	1666.52	1864.19	1835.99	1794.53	1765.22	1457.88	1454.93	1443.46	1337.04	1358.32	1246.18
Num294	6-Acetyl-1,1,2,4,4,7-hexamethyltetralin	259.205	35.5332	M+H	C18H26O	43.7	5259.74	18557.9	16780.3	11644.1	9693.56	9582.63	6367.66	7571.11	6580.01	12116.3	10511.7	11674.4	11420.4	6952.21	7508.43	10809.4	10844	11914.7	7995.12	7013.69	8754.14	21673.4	20068.3	18001.3
Num295	Fucoxanthin	697.384	32.6189	M+K	C42H58O6	37.5	379.55	528.77	311.268	127.686	152.916	133.482	18.8192	13.6628	15.1682	29.3127	54.5221	16.2646	85.4415	55.3217	120.737	188.845	173.917	262.191	45.3493	29.8959	54.5831	154.204	140.409	394.817
Num296	(2R,3R,4S,5S,6R)-2-[[(2R,3S,4S,5R,6S)-6-[4-[3-[3,5-dimethoxy-4-[(2S,3R,4S,5S,6R)-3,4,5-trihydroxy-6-(hydroxymethyl)oxan-2-yl]oxyphenyl]-1,3,3a,4,6,6a-hexahydrofuro[3,4-c]furan-6-yl]-2,6-dimethoxyphenoxy]-3,4,5-trihydroxyoxan-2-yl]methoxy]-6-(hydroxymethyl)oxane-3,4,5-triol	927.312	15.2623	M+Na, M+K	C40H56O23	38.2	556.592	531.151	576.818	20.1046	23.8024	9.39153	19.9905	18.5166	21.2312	42.8064	37.2681	29.7605	6.6327	86.7934	91.6206	60.7256	37.1967	21.9206	16.4427	33.9486	16.8451	22.6281	32.5799	23.023
Num297	Euparin	217.087	15.0136	M+H	C13H12O3	39.1	5801.29	4308.54	4560.98	3224.31	3991.5	3713.92	1572.31	1515.83	1597.11	1150.35	1217.29	1408.9	5949.86	9085.33	8341.64	3625.11	3397.43	2930.42	3009.99	3306.17	2657.07	1246.85	1266.88	1247.91
Num298	NCGC00380552-01_C22H36O3_2(1H)-Naphthalenone, 8-[5-(acetyloxy)-3-methylpentyl]octahydro-4,4,8a-trimethyl-7-methylene-	349.273	33.9939	M+H	C22H36O3	38.6	600.225	615.42	654.943	305.118	211.216	179.455	99.4737	96.4098	88.5431	119.772	20.5563	34.2822	49.1115	29.3249	75.1207	49.5828	94.9606	48.1124	34.392	51.4582	21.7167	313.587	305.819	313.059
Num299	Khasianine	760.408	25.7538	M+K	C39H63NO11	45.2	4397.3	3938.57	3943.26	1252.17	1048.77	1157.04	1641.19	1611.18	1526.3	1538.8	1441.91	1360.89	1808.75	1783.18	1573.16	3404.49	3433.24	3526.61	1180.62	1118.66	1246.28	978.799	912.569	966.118
Num300	5,7-dihydroxy-2-phenyl-6-[3,4,5-trihydroxy-6-(hydroxymethyl)oxan-2-yl]-8-(3,4,5-trihydroxyoxan-2-yl)chromen-4-one	571.145	9.92755	M+Na	C26H28O13	43.6	2324.08	3605.32	3877.07	2194.35	2995.86	2937.52	1365.12	1575.94	2165.11	1442.74	1052.07	1429.5	3620.62	7210.85	6488.78	2691.27	2692.01	2069.08	2680.18	2418.7	1948.71	821.141	813.839	660.928
Num301	4-Methylumbelliferone	177.055	5.86687	M+H	C10H8O3	46.3	1326.28	4728.02	4506.1	3366.35	3517.95	3864.86	5188.49	5291.16	5933.64	8482.82	7513.78	7784.16	8409.5	7232.39	7981.13	5664.54	5503.15	5263.28	6306.47	6584.04	6244.96	7255.78	7204.55	7019.57
Num302	NCGC00380148-01!6-(2,4-dihydroxy-3,5-dimethylhexyl)-4-hydroxy-3-methylpyran-2-one	271.155	37.5429	M+H	C14H22O5	38.3	1315.67	649.757	1227.43	2815.03	4021.88	1934.18	2394.17	2761.56	3968.87	2513.95	1215.99	3358.77	2639.54	1683.99	1493.91	2579.96	2151.5	1934.66	2687.65	5804.79	4587.8	1807.95	2475.36	2456.55
Num303	(3S,4S,6aR,6bS,8R,8aR,12aS,14bR)-8-hydroxy-4,6a,6b,11,11,14b-hexamethyl-3-[(2S,3R,4S,5R)-3,4,5-trihydroxyoxan-2-yl]oxy-1,2,3,4a,5,6,7,8,9,10,12,12a,14,14a-tetradecahydropicene-4,8a-dicarboxylic acid	657.357	26.8847	M+Na	C35H54O10	37.8	107.11	47.1964	132.255	214.153	186.416	164.974	277.723	164.792	256.861	231.407	242.668	231.358	112.014	67.8589	63.0137	72.868	125.015	232.879	116.403	139.117	94.4432	135.844	136.586	263.575
Num304	4-Methylbenzylidene camphor	255.173	36.2461	M+H	C18H22O	40.1	439.821	628.692	476.88	478.223	492.911	445.701	574.663	547.266	481.275	537.195	479.388	606.32	957.502	529.231	620.615	449.901	486.456	433.795	1051.57	949.508	1148.96	995.592	973.904	894.145
Num305	4H-chromen-4-one	147.044	21.7282	M+H	C9H6O2	39.1	2304.38	1644.07	1295.24	1927.99	1964.06	2062.1	1140.11	1155.57	1391.18	599.528	509.658	646.983	5238.94	4434.58	4570.33	2672.43	2671.89	2712.39	3855.85	3957.09	3756.86	2806.13	2864.69	2810.6
Num306	h_92_oxabolone	291.196	25.2768	M+H	C18H26O3	41.6	112681	56065.1	60203.8	138592	180892	164236	84725.4	80658.7	112101	87349.1	84531.6	90470.5	32122	79543.4	63593.4	159875	120735	100432	148174	151693	130730	63989.7	67175.5	61397.1
Num307	NCGC00168901-04_C21H23ClO5_5-Chloro-3-[(1E,3E)-3,5-dimethyl-1,3-heptadien-1-yl]-7-methyl-6,8-dioxo-7,8-dihydro-6H-isochromen-7-yl acetate	429.089	41.648	M+K	C21H23ClO5	45.4	556.592	531.151	576.818	20.1046	23.8024	9.39153	19.9905	18.5166	21.2312	42.8064	37.2681	29.7605	6.6327	86.7934	91.6206	60.7256	37.1967	21.9206	16.4427	33.9486	16.8451	22.6281	32.5799	23.023
Num308	3-methoxy-2-(3-methylbut-2-enyl)-5-pentylphenol	263.201	33.8728	M+H	C17H26O2	37.9	408.046	609.787	429.478	985.758	947.732	1113.53	2579.91	2995.61	2712.06	4148.71	3714.82	4068.13	840.126	489.558	599.255	767.851	858.131	737.445	1179.78	1032.25	1179.98	1405.19	1259.21	1197.04
Num309	N,N-Dimethylformamide	74.0605	47.1769	M+H	C3H7NO	40.9	409.232	407.206	358.24	599.397	608.676	684.498	695.726	1114.67	957.878	951.686	917.905	943.484	2665.66	1864.78	1888.36	2008.35	2187.44	2276.97	2077.46	2058	2077.23	2096.07	2165.42	2246.82
Num310	5-PHENYLVALERIC ACID	179.108	39.7378	M+H	C11H14O2	39.9	26.3906	8.25661	14.5461	30.9975	24.2603	31.0642	68.9408	77.2524	79.0885	68.9602	84.9817	79.6103	31.0434	18.4591	12.3894	28.9403	33.8121	13.0291	29.9627	20.4324	14.3323	13.8234	20.3107	13.7954
Num311	Austrobuxusin E	477.283	29.0055	M+H	C27H40O7	37.7	772.838	608.542	503.366	1224.42	959.832	828.506	2167.56	2613.11	2775.84	2302.13	2306.38	1760.68	359.041	235.031	363.629	539.911	449.723	411.215	792.582	796.235	1029.27	1143.93	1102.01	1049.75
Num312	3Beta-Hydroxy-23,24-Bisnorchol-5-Enic Acid	347.258	36.5596	M+H	C22H34O3	39.9	81.3204	171.088	94.2893	134.24	143.597	121.472	84.6975	25.1203	87.8872	737.993	686.905	596.516	66.4514	51.5472	55.0494	99.0298	96.7417	124.424	99.374	78.989	116.205	152.182	229.861	158.247
Num313	(3R)-3-((3R,5S,7R,9S,10S,12S,13R,14S,17R)-3,7,12-trihydroxy-10,13-dimethylhexadecahydro-1H-cyclopenta[a]phenanthren-17-yl)butanoic acid	395.279	33.5307	M+H, M+NH4	C23H38O5	40.3	170460	10838.9	10503.5	13487.9	12554.7	11808	6399.73	6713.26	6839.12	16311.9	13114.7	16486.5	29849.7	20697.9	23007.3	20525.5	22897.7	21860.9	10356.2	9062.65	11590.6	7827.22	7423.1	6507.06
Num314	Cyclovirobuxine D	441.322	43.1017	M+K	C26H46N2O	39.4	1432.32	1484.68	1464.13	1260.22	1259.51	1186.15	1382.26	2042.55	1225.62	1234.02	1166.92	1017.09	2242.63	1392.46	1397.65	1424.53	1425.68	1543.25	1441.09	1436.84	1692.94	1670.76	1670.08	1427.3
Num315	3,4-dimethyl-9-phenyl-7H-furo[2,3-f]chromen-7-one	291.102	33.4241	M+H, M+NH4	C19H14O3	43.9	4374.76	5212.42	5249.79	3679.95	3456.81	4214.19	3709.72	4450.76	3623.16	7901.32	6050.16	7303.76	8655.15	4657.87	5263.41	9052.54	10904.4	11343.3	15928.4	17052.2	18275.3	25001.8	24309	23336.2
Num316	(2aS,6aS,8aS)-10-(4-acetamido-3-methylbutyl)-6a,8a,9-trimethyl-2,2a,3,4,5,6,6a,6b,7,8,8a,8b,11a,12,12a,12b-hexadecahydro-1H-naphtho[2',1':4,5]indeno[2,1-b]furan-4-yl acetate	517.398	33.4879	M+NH4	C31H49NO4	37.8	950.261	1184.12	911.462	1102.46	1175.75	1338.01	1133.66	1329.14	1300.09	1292.59	1306.52	1318.87	2603.85	1666.52	1864.19	1835.99	1794.53	1765.22	1457.88	1454.93	1443.46	1337.04	1358.32	1246.18
Num317	NCGC00380632-01_C10H16O5_(4S,5S,6E,8S,10R)-4,5,8-Trihydroxy-10-methyl-3,4,5,8,9,10-hexahydro-2H-oxecin-2-one	217.105	43.08	M+H	C10H16O5	46.9	1023.13	1284.07	1088.65	1120.77	1297.95	1315.26	1341.98	1913.81	1367.46	1344.45	1389.95	1421.25	3244.99	2093.85	2008.19	2152.61	2154.18	2321.8	2212.68	2121.15	2263	2242.23	2201.61	2102.15
Num318	Pesticide4_Cyromazine_C6H10N6_Vetrazin	167.104	28.2785	M+H, M+Na	C6H10N6	37.6	4174.87	4671.57	4236.52	2003.52	1980.12	1926.05	1218.98	1281.44	1310.89	1502.12	1134.08	1456.87	6385.69	4735.02	5161.51	5020.69	5133.24	5165.5	2263.31	2025.24	2481.83	2109.38	1930.5	1826.12
Num319	3-[4-methyl-1-(2-methylpropanoyl)-3-oxocyclohexyl]butanoic acid	269.175	29.9108	M+H	C15H24O4	43.9	21214.2	20061.5	17658.9	14412.8	12330.4	12514.8	18827.7	18531.4	19802.7	25308	22049.1	22388	14907.7	10384.6	11990.3	8629.39	8512.2	8620.37	6297.93	5666.45	6554.86	25070.7	22393.5	21355.1
Num320	3-[(2S,3R,4S,5S,6R)-4,5-dihydroxy-6-(hydroxymethyl)-3-[(2S,3R,4S,5S,6R)-3,4,5-trihydroxy-6-(hydroxymethyl)oxan-2-yl]oxyoxan-2-yl]oxy-2-(3,4-dihydroxyphenyl)-5-hydroxy-7-methoxychromen-4-one	641.171	9.55763	M+H	C28H32O17	55.8	920.848	4530.46	5046.37	3912.82	5093.78	4633.56	2595.29	2435.79	2821.9	2346.42	2843.94	3009.19	3898.93	9535.56	7929.47	3579.93	3117.6	2486.79	3425.73	3573.84	2709.1	2505.16	2560.28	2473.15
Num321	Aleuretic Acid	305.23	30.7589	M+H	C16H32O5	38.4	950.261	1184.12	911.462	1102.46	1175.75	1338.01	1133.66	1329.14	1300.09	1292.59	1306.52	1318.87	2603.85	1666.52	1864.19	1835.99	1794.53	1765.22	1457.88	1454.93	1443.46	1337.04	1358.32	1246.18
Num322	3,7,21-trihydroxy-17,17-dimethyl-14-(3-methylbut-2-en-1-yl)-10,12,16-trioxapentacyclo[11.8.0.0]henicosa-1(13),4(9),5,7,14,18,20-heptaen-2-one	475.119	9.93472	M+K	C25H24O7	38.1	6.0756908852577	232.462	214.432	261.481	438.004	516.893	201.563	252.477	331.98	232.926	133.553	64.0712	402.382	1250.66	1387.83	463.13	503.95	318.646	228.699	332.925	221.517	73.6992	94.8591	94.5409
Num323	Metoprolol	285.217	22.4111	M+NH4	C15H25NO3	39	172.781	80.0037	57.2532	89.295	102.418	71.7117	449.815	445.641	484.416	482.512	469.879	559.36	7.39263	26.0992	11.2554	17.2888	7.72713	30.1776	72.7207	62.7635	46.9049	121.293	158.041	158.94
Num324	2-Naphthalenol	145.065	15.0136	M+H, M+Na	C10H8O	54	4599.41	3169.58	3443.19	2634.43	3352.79	3027.67	1485.2	1398.41	1546.26	1138.13	1205.26	1411.49	4207.11	6953.01	6360.99	2851.97	2656.77	2198.44	2702.21	2947.82	2281.43	1282.86	1300.25	1335.26
Num325	Pterosin B	219.138	32.312	M+H	C14H18O2	49.3	2553.02	2443.75	2464.38	4029.96	4289.9	4383.39	2842.76	3627.74	3928.51	3191.52	2519.59	2867.21	3168.75	2128.77	2249.21	6582.66	6172.39	6489.33	4314.26	4087.75	4411.94	2786.67	2722.42	2537.86
Num326	NCGC00384952-01_C35H44O19_(1aS,1bS,2S,5aR,6S,6aS)-6-({2,3-Di-O-acetyl-6-deoxy-4-O-[(2E)-3-(3-hydroxy-4-methoxyphenyl)-2-propenoyl]-alpha-L-mannopyranosyl}oxy)-1a-(hydroxymethyl)-1a,1b,2,5a,6,6a-hexahydrooxireno[4,5]cyclopenta[1,2-c]pyran-2-yl beta-D-glucopyranoside	769.255	22.0267	M+H	C35H44O19	39.5	2295.53	2421.29	2235.23	2089.11	2250.88	2196.03	219.216	270.676	532.613	263.433	89.2079	273.875	6260.35	5270.85	5502.11	1447.39	1547.87	1255.58	799.761	911.339	843.748	651.473	672.534	372.808
Num327	2-Hydroxyacetophenone	137.06	14.5865	M+H	C8H8O2	42.5	621.325	3838.64	3190.94	1702.49	1788.49	1825.17	1174.47	837.878	1336.92	1421.08	1256.9	1224.83	18798.4	12073.1	13383.1	9854.41	10196.5	10217.1	3806.55	3737.96	3793.37	2316.74	2337.59	2236.12
Num328	2-[4a-methyl-8-methylidene-4-(3-methylpentanoyloxy)-1,2,3,4,5,6,7,8a-octahydronaphthalen-2-yl]prop-2-enoic acid	349.237	30.452	M+H	C21H32O4	42.4	2450.31	1986.95	2103.18	4194.47	4040.73	4393.08	8464.39	10469.9	10279.5	19037.5	14715	15695.7	2279.65	1649.57	1822.55	3503.06	3222.19	3323.66	2928.85	2687.81	3126.76	5653.08	5342.66	5131.4
Num329	1-OLEOYL-RAC-GLYCEROL	357.3	41.3911	M+H, M+Na, M+K	C21H40O4	50.4	9247.48	12901.1	13479	9644.82	9048.73	7718.83	7355.7	6316.84	6242.41	5502.54	4364.34	4313.96	1041.53	750.725	689.107	1638.46	1885.55	1994.5	3448.46	3094.97	3632.97	17166.5	17420.2	14869.7
Num330	NCGC00384919-01_C19H26O3S_2-Propenoic acid, 3-(methylthio)-, (1R,2R,8aR)-1,2,3,4,6,7,8,8a-octahydro-1,8a-dimethyl-7-(1-methylethylidene)-6-oxo-2-naphthalenyl ester, (2E)-	335.169	35.7758	M+H	C19H26O3S	39.5	950.261	1184.12	911.462	1102.46	1175.75	1338.01	1133.66	1329.14	1300.09	1292.59	1306.52	1318.87	2603.85	1666.52	1864.19	1835.99	1794.53	1765.22	1457.88	1454.93	1443.46	1337.04	1358.32	1246.18
Num331	17-Methyltestosterone	303.231	35.4761	M+H	C20H30O2	39.8	364.216	884.415	727.176	193.468	90.9791	64.3411	99.3475	107.043	92.8541	95.3714	54.9403	87.5779	10.7056	5.58959	10.0449	59.3335	5.80888	74.4027	19.6964	5.32869	22.96	379.267	343.641	219.078
Num332	Indoline	120.081	9.87113	M+H	C8H9N	54	1666.95	1597.7	1631.59	1014.46	1186.41	1156.51	1357.77	1059.78	1370.15	1182.94	1397.08	1479.19	751.535	894.949	763.756	257.236	182.752	124.992	393.747	464.987	321.576	416.369	417.689	410.848
Num333	Oxolinic acid	262.071	12.7658	M+H	C13H11NO5	41.6	15.9071	512.148	482.094	394.663	517.25	500.938	515.997	561.57	670.957	702.127	714.67	664.445	728.627	803.287	853.47	1053.94	995.094	948.505	785.607	736.498	758.329	491.397	500.483	465.189
Num334	Aflatoxin G1	329.066	21.3797	M+H	C17H12O7	39.8	1696.92	1815.22	1800.08	544.892	494.241	598.785	181.908	230.048	254.161	405.885	290.075	407.554	4188.17	2251.74	2758.37	2609.74	2551.62	2987.62	770.317	712.023	689.54	517.739	512.964	463.746
Num335	PYROGALLIN	205.051	5.85258	M+H	C11H8O4	41.1	558.498	992.652	2180.99	762.972	630.738	929.5	798.58	970.601	917.178	829.668	948.819	846.276	1470.07	3223.23	2849.63	1698.63	1393.35	1092.54	1275.13	1392.18	1086.77	741.089	728.34	754.313
Num336	16-Heptadecyne-1,2,4-triol	285.242	31.9771	M+H	C17H32O3	39.5	580.809	624.9	555.388	889.394	940.666	855.132	914.837	838.879	784.322	650.605	582.176	547.472	843.665	327.967	449.986	964.937	1212.02	1105.07	1007.36	859.788	1123.49	152.743	165.882	175.574
Num337	Zamifenacin	433.25	34.5213	M+NH4	C27H29NO3	38.9	456.947	403.156	449.714	602.168	596.05	522.587	341.539	449.612	355.152	446.865	354.736	313.806	948.101	599.975	723.218	608.137	656.091	632.022	375.203	340.488	385.048	384.815	382.366	452.583
Num338	1-indanol	135.08	35.4832	M+H	C9H10O	38.9	31.7462	265.244	283.221	111.51	133.984	100.828	24.6472	55.1028	61.2426	81.8448	95.2145	104.688	143.764	68.4196	103.176	125.95	130.118	130.815	97.5483	73.9703	100.19	265.166	198.13	212.079
Num339	14-(hydroxymethyl)-5,9-dimethyltetracyclo[11.2.1.0]hexadecane-5-carbaldehyde	305.246	34.8133	M+H	C20H32O2	39.5	1203.39	459.969	371.869	601.503	450.689	515.551	819.717	748.348	926.271	1113.5	829.548	896.013	31.4588	41.4622	51.1189	111.231	101.195	86.8297	68.6401	28.0498	98.106	514.675	444.835	359.401
Num340	12-deoxy-6R,7R-epoxy-5beta-hydroxy-phorbol-13-hexadecanoate	619.417	28.2076	M+H	C36H58O8	43.1	3040.04	3288.71	3391.22	1020.55	651.677	702.36	292.027	101.966	161.347	365.474	292.518	185.313	4223.88	3463.66	4021.55	3616.73	3380.39	3913.9	684.78	616.339	836.434	797.748	775.088	739.936
Num341	NCGC00380110-01_C16H26O3_1-Propanone, 3-hydroxy-1-[(1R,2R,4aR,6S,8aS)-1,2,4a,5,6,7,8,8a-octahydro-2-hydroxy-1,2,6-trimethyl-1-naphthalenyl]-	267.193	26.899	M+H	C16H26O3	38.6	462.99	303.975	255.511	346.163	458.106	367.343	534.046	574.58	612.685	1191.26	1039.34	1150.54	551.155	649.342	614.097	698.821	676.865	678.434	983.313	1039.81	969.438	799.286	834.168	774.104
Num342	NCGC00380188-01_C24H37NO4_(7E)-11-Hydroxy-3-isobutyl-12-methoxy-4,5,8-trimethyl-2,3,3a,4,6a,9,10,11,12,13-decahydrocyclodeca[d]isoindole-1,14-dione	421.302	25.0569	M+NH4	C24H37NO4	37.2	1983.7	1114.33	598.322	838.758	894.793	927.664	521.832	561.351	664.067	1017.05	1005.14	793.918	382.283	1249.59	854.476	1009.07	736.104	543.637	2292.44	2237.46	1795.39	955.013	977.253	967.817
Num343	MPL-dm	271.2	45.7524	M+NH4	C14H23NO3	38.1	636.343	642.97	425.454	475.82	500.684	555.759	601.975	998.145	609.46	635.911	610.24	435.843	733.558	656.887	617.817	553.647	611.8	651.134	555.89	607.3	654.263	623.052	596.871	575.533
Num344	1,4-dioxacyclohexadecane-5,16-dione	257.173	46.6434	M+H	C14H24O4	37.3	533.332	650.754767427767	643.508574696888	127.953	229.893	252.992	306.543	387.066	338.519	369.902	326.874	311.68	743.767	472.347	462.573	482.349	602.232	567.963	513.81	527.342	539.446	599.178	574.155	592.1
Num345	[4,5-dihydroxy-3,4-bis(hydroxymethyl)-4a,8,8-trimethyl-5,6,7,8a-tetrahydro-1H-naphthalen-1-yl] hexanoate	385.258	25.4903	M+H	C21H36O6	38.6	25770.9	16559.8	12648.4	15900.6	16348.6	16231.5	16661	22366	23059.6	44234.1	35492.6	35462.4	9538.23	12609.4	11683.4	7999.77	6370.07	6196.97	7584.72	7584.85	7404.7	14312.7	15682.1	14506.9
Num346	[12-hydroxy-6-(hydroxymethyl)-10-methyl-2-(4-methylpent-3-enyl)dodeca-2,6,10-trienyl] acetate	365.268	35.5475	M+H	C22H36O4	41.1	3313.65	3239.29	2537.6	4445.71	3942.06	4179.6	4149.27	4665.26	4598.99	15380.3	14638.6	14745.4	6573.4	4060.1	4706.4	28387.4	31022.3	31531.6	45594.5	41133.2	49956.5	24186.8	23664.9	21790.4
Num347	culantraramine	491.364	43.8995	M+H	C32H46N2O2	41.2	532.323	522.967	508.567	567.908	526.925	499.457	517.873	668.223	468.771	295.471	249.177	256.274	412.374	326.963	307.52	434.618	510.725	496.464	680.086	675.014	830.159	1259.86	1151.53	963.982
Num348	methyl (4R,E)-4-((3R,5S,7S,9S,10S,13R,14S,17R)-3,7-dihydroxy-10,13-dimethylhexadecahydro-1H-cyclopenta[a]phenanthren-17-yl)pent-2-enoate	405.303	34.8205	M+H	C25H40O4	39.3	773.252	677.736	996.897	727.742	563.553	516.281	440.197	515.381	581.64	636.425	385.414	293.937	402.592	303.717	298.615	400.503	333.942	426.04	361.301	315.115	365.903	548.489	455.289	451.218
Num349	Hydroxy thaxtomin A	455.157	25.014	M+H	C22H22N4O7	37.8	1154.1	859.792	733.987	1872.69	2169.46	2027.73	1222.55	4021.4	1532.03	1026.11	993.291	820.748	950.388	947.701	921.709	1093.7	1095.84	1070.18	2651.1	2611.22	2396.77	2229.53	2156.53	2260.24
Num350	Threonine conjugated chenodeoxycholic acid	511.376	45.5814	M+NH4	C28H47NO6	39.2	4334.34	4022.62	3617.19	2868.49	2890.38	2602.07	1944.79	2780.21	1927.1	1826.04	1490.16	1282.75	4199.35	2872.49	2838.28	2884.93	3088.75	3160.64	3021.19	2904.51	3421.39	3971.08	4010.11	3539.03
Num351	Tenacissoside I	832.391	12.3323	M+H, M+NH4	C44H62O14	39.1	674.397	810.974	1011.46	1136.76	1185.98	1224.19	873.446	824.002	818.1	625.163	609.901	635.617	690.886	685.137	772.293	916.74	985.973	1114.8	948.214	1078.8	1076.6	927.926	784.897	829.69
Num352	Caryophyllene [T(-)]	191.179	46.5506	M+H	C14H22	38.1	5030.33	5005.95	4018.15	3496.28	4399.89	4399.87	4580.38	6252.71	4642.56	4681.37	4418.19	4589.11	10125.8	6582.11	6394.91	6322.8	6538.76	6472.18	5383.44	5116.93	5330.16	5113.62	4877.69	4985.24
Num353	9-Fluorenone	181.066	28.1431	M+H	C13H8O	46.1	668.877	752.546	784.538	476.835	515.803	518.21	383.932	393.232	429.695	298.97	214.14	255.288	545.363	272.257	329.467	335.343	434.543	416.18	114.022	117.863	137.709	164.935	188.431	149.696
Num354	[(2R,3S,4S,5R,6S)-6-[4-[6-[4-[(2S,3R,4S,5S,6R)-6-(acetyloxymethyl)-3,4,5-trihydroxyoxan-2-yl]oxy-3-methoxyphenyl]-1,3,3a,4,6,6a-hexahydrofuro[3,4-c]furan-3-yl]-2-methoxyphenoxy]-3,4,5-trihydroxyoxan-2-yl]methyl acetate	789.258	21.5575	M+Na, M+K, M+NH4	C36H46O18	38.6	3066.65	3000.51	2622.35	1176.71	933.408	1196.03	1867.78	1680.38	1927.44	899.154	725.887	712.057	4401.93	2756.63	3151.18	4862.06	5478.73	5363.75	2590.99	2486.98	2920.84	1951.87	1853.66	1648
Num355	Hydroquinone	111.044	25.2768	M+H	C6H6O2	41	53.0667	33.5262	28.9184	59.148	61.0021	58.506	32.1502	25.3653	48.8563	26.5089	28.7269	31.8258	5.90671	32.5347	25.7322	56.0963	66.6109	41.5183	52.3388	43.4852	48.8942	11.0668	17.6552	19.4336
Num356	(E)-4-[(1R,2S,3S,4R,8aS)-2,3,4-trihydroxy-2,5,5,8a-tetramethyl-3,4,4a,6,7,8-hexahydro-1H-naphthalen-1-yl]but-3-en-2-one	311.22	29.5759	M+H, M+Na	C18H30O4	40	53137.9	42788.4	41337.4	54461.1	67178.2	61653.8	30961.6	36702.1	40750.8	35601.8	31097.2	55401.1	48868.2	50976.2	49781.4	80991.5	76058	71836.8	82017.5	80587.8	78301.6	41400.7	41542	39508.1
Num357	Conessine	379.305	26.5003	M+Na	C24H40N2	39	674.397	810.974	1011.46	1136.76	1185.98	1224.19	873.446	824.002	818.1	625.163	609.901	635.617	690.886	685.137	772.293	916.74	985.973	1114.8	948.214	1078.8	1076.6	927.926	784.897	829.69
Num358	6,7-Dimethoxy-4-methylcoumarin	221.083	26.9697	M+H	C12H12O4	39.8	754.501	819.488	1325.21	257.957	239.6	306.004	201.006	155.365	207.642	212.264	187.015	224.963	1656.67	946.427	1128.74	1521.64	1611.89	1827.08	841.041	833.611	908.588	388.502	356.738	374.304
Num359	2-(3,4-dihydroxyphenyl)ethyl (4S,5Z,6S)-4-[2-[2-(3,4-dihydroxyphenyl)ethoxy]-2-oxoethyl]-5-(2-hydroxyethylidene)-6-[(2S,3R,4S,5S,6R)-3,4,5-trihydroxy-6-(hydroxymethyl)oxan-2-yl]oxy-4H-pyran-3-carboxylate	701.21	21.0525	M+Na	C32H38O16	37.5	934.75	909.943	1144.82	387.607	413.804	394.784	219.057	274.688	311.091	243.505	86.5316	246.664	1628.21	1105.48	1292.53	1317.28	1437.38	1408.69	589.522	563.991	632.446	610.371	494.739	361.98
Num360	(2S,3R,4S,5S,6R)-2-[4-[(3S,3aR,6S,6aR)-6-[3,5-dimethoxy-4-[(2S,3R,4S,5S,6R)-3,4,5-trihydroxy-6-(hydroxymethyl)oxan-2-yl]oxyphenyl]-1,3,3a,4,6,6a-hexahydrofuro[3,4-c]furan-3-yl]-2,6-dimethoxyphenoxy]-6-(hydroxymethyl)oxane-3,4,5-triol	765.256	11.7061	M+Na	C34H46O18	43.8	451.234	1334.07	1183.96	370.972	535.553	534.895	243.608	242.989	218.612	68.999	107.423	146.86	1377.83	3145.15	2656.47	940.497	895.962	578.069	649.736	749.248	527.304	196.061	216	192.174
Num361	Cabazitaxel (Jevtana)	836.386	22.7589	M+H	C45H57NO14	39	23.5962	3.30023	22.324	42.92	19.5715	33.2128	55.3056	47.6228	11.4716	88.5753	76.6916	16.5969	10.0094	2.1128	5.60374	145.394	185.833	264.164	294.093	263.564	260.989	152.779	148.023	213.386
Num362	N-(3-Methoxybenzyl)palmitamide	393.35	43.3793	M+NH4	C24H41NO2	38	552.988	442.279	356.762	422.053	500.192	342.358	191.441	300.026	124.718	102.572	114.201	84.078	1773.99	1008.42	1030.62	740.686	838.955	844.962	435.108	413.402	485.504	316.179	333.944	269.056
Num363	Azadirachtin	743.258	22.7453	M+Na	C35H44O16	38.9	430.985	486.219	375.126	1277.73	1313.72	1354.35	116.576	82.0283	36.747	75.065	122.088	76.6605	1535.79	1485.87	1622.12	152.666	204.894	308.357	166.134	135.874	124.653	49.1362	92.2838	120.711
Num364	(2E,4E)-N-[2-(4-hydroxyphenyl)ethyl]dodeca-2,4-dienamide	333.255	27.9159	M+NH4	C20H29NO2	37.3	6.92984	0.0744975	1.13964	9.28416	14.2434	10.7827	464.882	380.694	608.686	502.227	422.408	555.82	0.131446	1.64289	0.155309	13.5751	5.58914	11.6198	73.571	61.4408	62.3959	37.6879	38.5903	27.1929
Num365	NCGC00385705-01_C43H68O14_(3beta,5xi,9xi,16beta,18xi,21beta,22alpha)-28-Acetoxy-16,22,23-trihydroxy-21-[(2-methylbutanoyl)oxy]olean-12-en-3-yl beta-D-glucopyranosiduronic acid	809.465	26.6498	M+H	C43H68O14	37.6	10.3242	2.34047	17.4618	17.1159	18.2198	35.4165	55.2729	43.3356	43.1611	49.311	108.756	37.0281	51.194	15.6924	10.1321	87.5197	89.2153	226.182	355.554	268.374	354.611	365.298	326.311	574.791
Num366	(+)-Costunolide	233.153	30.2744	M+H	C15H20O2	45.8	785.231	770.949	694.951	1502.04	1497.08	1501.34	1639.83	1955.93	1851.51	2079.66	1843.33	1898.72	953.79	680.487	736.078	2259.24	2377.48	2507.62	2795.61	2501.56	3012.88	2567.53	2437.73	2263.52
Num367	Cefalexin	348.103	25.2275	M+H	C16H17N3O4S	38	44.4891	98.6124	97.3466	970.449	677.418	863.64	134.862	161.241	168.996	17.9788	25.563	27.8969	240.481	116.334	132.059	219.549	247.142	260.862	307.737	308.65	385.699	11.7776	10.7149	7.80976
Num368	NCGC00385426-01!2,3,14-trihydroxy-10,13-dimethyl-17-(2,3,6,7-tetrahydroxy-6-methylheptan-2-yl)-2,3,4,5,9,11,12,15,16,17-decahydro-1H-cyclopenta[a]phenanthren-6-one	497.311	34.251	M+H	C27H44O8	42	1623.32	2238.75	1935.19	5335.13	4793.88	4829.91	7915.91	10294.5	10128.4	9565.61	8501.48	7740.2	1394.28	660.681	883.895	4249.37	5320.92	6517.53	11195.5	9936.39	12395	8220.49	7354.87	7797.74
Num369	Beta-orcinol	139.076	27.9302	M+H	C8H10O2	38	133.962	109.364	103.713	181.857	194.334	175.236	114.928	130.99	137.536	110.365	115.65	119.024	57.8535	29.0468	44.9046	44.1309	76.5392	71.941	42.5958	29.0696	47.655	39.5559	35.2183	45.0062
Num370	4-Piperidinecarboxamide	129.102	3.10687	M+H	C6H12N2O	41	674.397	810.974	1011.46	1136.76	1185.98	1224.19	873.446	824.002	818.1	625.163	609.901	635.617	690.886	685.137	772.293	916.74	985.973	1114.8	948.214	1078.8	1076.6	927.926	784.897	829.69
Num371	(Z)-2-methyl-4-[(2R,3R,4S,5S,6R)-3,4,5-trihydroxy-6-(hydroxymethyl)oxan-2-yl]oxybut-2-enenitrile	277.138	34.251	M+NH4	C11H17NO6	39.2	129.324	121.027	64.5119	435.144	474.33	424.218	974.726	1260.36	1140.08	1144.45	1137.92	1006.17	5.79635	4.23242	2.06355	248.991	217.885	312.439	1162.67	1101.57	1207	1019.99	911.177	888.345
Num372	Loggerpeptin A	988.445	11.094	M+K	C48H67N7O13	37.8	556.592	531.151	576.818	20.1046	23.8024	9.39153	19.9905	18.5166	21.2312	42.8064	37.2681	29.7605	6.6327	86.7934	91.6206	60.7256	37.1967	21.9206	16.4427	33.9486	16.8451	22.6281	32.5799	23.023
Num373	Denudatine	361.288	38.3909	M+NH4	C22H33NO2	41	600.225	615.42	654.943	305.118	211.216	179.455	99.4737	96.4098	88.5431	119.772	20.5563	34.2822	49.1115	29.3249	75.1207	49.5828	94.9606	48.1124	34.392	51.4582	21.7167	313.587	305.819	313.059
Num374	Styrene	105.07	36.2174	M+H	C8H8	39.1	40.0148	61.0689	69.7682	66.8283	62.6717	62.5765	71.3219	63.2177	72.7366	83.1465	74.7335	80.7077	105.398	42.8168	48.1883	83.4563	83.6866	85.3932	71.6698	78.8894	84.6763	132.184	129.217	120.619
Num375	Kaempferol-3-O-glucoside-7-O-rhamnoside	593.151	17.5956	M-H	C27H30O15	41.5	194.508	154.32	172.033	18.9441	17.8571	19.4409	18.4487	22.0892	22.5581	15.2302	8.18729	11.2569	189.636	186.081	190.347	98.8289	77.8238	74.8777	10.0892	14.6403	7.96332	3.53941	7.79976	6.11393
Num376	nicotiflorin	593.15	14.3536	M-H	C27H30O15	58.4	243754	230271	248106	83242.7	86673.3	87223.3	74440.4	79571.4	89022.3	49104.5	42780.7	45933.6	260768	207581	221753	162252	175933	180915	107942	105068	113186	84934.1	85511.4	85600.1
Num377	Kaempferol-3-O-glucoside	447.092	14.7172	M-H	C21H20O11	53.6	23648.3	18050	24159.2	11107.8	9557.5	11325.5	26515.1	27301.3	30429.2	27548.9	24154.6	26506.6	32691.5	17491	19872.1	50782.5	60216.6	65718.7	50982.5	46186.3	59084.4	62538.3	61996.7	61347.7
Num378	Orientin	447.093	10.8188	M-H	C21H20O11	44.2	4836.58	4345.73	4839.74	2973.45	2889.21	3029.87	825.078	396.867	724.907	643.944	635.361	784.052	9059.7	5921.1	6658.37	1965.77	2126.83	2194.2	1717.03	1727.37	1816.28	520.348	512.217	539.263
Num379	RUTOSIDE (rutin)	609.146	7.80102	M-H	C27H30O16	45.1	9817.44	9987.95	7162.38	7192.19	9384.59	7037.19	619.644	235.569	914.853	791.966	769.657	1915.63	6338.2	15432.5	16353.9	2277.94	2389.25	2532.02	3026	4647.43	4166.05	1660.26	1876.02	2671.93
Num380	Deoxycholate	391.284	32.7179	M-H	C24H40O4	46.2	5604.07	17035.9	403.001	35552.6	55762.2	16438.6	14741.9	24029.9	45869.5	16365.3	4460.15	31427	27171.5	13716.6	9923.57	13956.5	10064.3	9860.97	20775.5	103826	116551	17813.2	20091.3	23595.1
Num381	NCGC00160628-06!2-(3,4-dihydroxyphenyl)-5,7-dihydroxy-3-[(2S,3R,4S,5S,6R)-3,4,5-trihydroxy-6-[[(2R,3R,4R,5R,6S)-3,4,5-trihydroxy-6-methyloxan-2-yl]oxymethyl]oxan-2-yl]oxychromen-4-one	609.146	12.4936	M-H	C27H30O16	42.6	1.57243e+06	1.59914e+06	1.78664e+06	716875	779362	767998	85094.3	23889.5	85996.4	297571	178184	301502	2.35678e+06	1.50998e+06	1.55154e+06	1.15336e+06	1.19521e+06	1.23481e+06	690382	670797	731365	391915	389278	393955
Num382	NP-006989(12)	609.146	8.19258	M-H	C27H30O16	49.2	28536.3	30125	27519.5	23605.5	27323.7	25878.1	3930.55	853.674	3771.75	2901.03	2150.51	3112.22	46194.8	61655.5	57411.8	11953.5	11582.5	11349.7	15142.8	14467	14097.5	3794.4	3866.34	3822.48
Num383	Scutellarein 4'-methyl ether	299.057	19.8479	M-H	C16H12O6	50	9577.42	7327.18	8974.04	2231.21	2021.54	2161.97	1606.26	1750.4	1890.58	2928.09	2232.58	2550.96	10813.2	7584.92	7738.26	9046.72	11039.6	12151	2991.9	2796.58	3166.69	3185.33	3059.16	2996
Num384	Isoschaftoside	563.141	9.92062	M-H	C26H28O14	47.9	335.743	321.371	269.655	163.656	261.396	178.679	22.5816	18.2055	58.1405	46.9349	68.0243	90.0163	265.96	494.687	514.542	123.017	39.1661	13.7173	67.8426	123.055	53.1637	62.9975	41.623	49.7554
Num385	Apigenin-7-O-glucoside	431.099	14.5175	M-H	C21H20O10	52.3	1084.03	956.094	987.631	9392.77	7631.78	9084.96	14227.6	14651.9	16484.2	15539.5	12196.4	13319.1	2814.18	1581.52	1912.12	11397.9	12662.7	13958.9	15703.7	14787.2	18275.6	15646	15590.1	15197.9
Num386	Chrysoeriol	299.055	22.8624	M-H	C16H12O6	57.3	77218.1	48930.5	87188.1	15078	10926.2	14171.7	10930.5	11042	11543.3	12522.3	9072.62	9468.57	59649.1	25779.3	32782.6	29384.9	36160.5	41053.8	8742.76	8205.66	10689.8	5059	4919.09	5022.47
Num387	Xanthone	195.045	17.4037	M-H	C13H8O2	39.9	600.225	615.42	654.943	305.118	211.216	179.455	99.4737	96.4098	88.5431	119.772	20.5563	34.2822	49.1115	29.3249	75.1207	49.5828	94.9606	48.1124	34.392	51.4582	21.7167	313.587	305.819	313.059
Num388	Vitexin	431.097	12.0727	M-H	C21H20O10	51.3	6078.75	5665.41	6075.42	3457.78	3550.28	3617.23	3065.11	3345.8	3435.87	2063.92	2211.17	2260.48	8915.17	5752.87	6506.95	2325.85	2532.57	2759.71	2243.35	2170.43	2445.09	1328.98	1370.01	1424.82
Num389	Genistein	269.045	21.6435	M-H	C15H10O5	57.2	293918	187414	327577	98027.4	68856.9	90741.3	50592	54096.7	54263.4	63579.8	45295	48706.5	295862	112834	152328	191809	241283	273812	74896.8	71828	96177.7	71420.3	69645.7	69915
Num390	Undecanedioic acid	215.128	38.0269	M-H	C11H20O4	53.2	176.761	167.084	204.994	339.274	298.174	305.065	94.5732	140.839	100.932	208.707	194.967	195.056	830.591	443.866	472.579	1810.11	2562.1	2586.62	4872.82	4756.87	5783.96	3477.19	3783.65	3787.98
Num391	4-Hydroxyphenyllactic acid	181.051	1.7053	M-H	C9H10O4	51.2	1197.38	1578.69	1018.15	1063.37	1318.33	1226.29	1067.34	891.49	1008.17	674.088	1043.99	950.607	520.312	2951.18	2328.31	680.59	453.791	310.098	936.887	1010.13	749.476	551.957	564.495	592.168
Num392	Quercetin-3-O-glucoside *	463.087	12.8214	M-H	C21H20O12	50.9	82597.7	65733.7	83629.9	12951.8	11581.3	13080.3	1958.57	806.395	1908.86	3977.78	2387.7	3821.38	81164.8	48340.1	57205.3	34795	40127.2	44066.2	16242.5	16996.9	18521.4	9997.84	9649.69	10747.1
Num393	METHYL VANILLATE	181.05	14.9733	M-H	C9H10O4	47	959.913	1078.76	1092.02	492.426	568.986	517.76	201.436	146.26	227.811	160.273	172.05	212.497	932.012	1294.87	1263.99	641.415	604.109	569.864	367.485	437.655	342.678	93.1269	98.2861	79.1586
Num394	Flavone base + 3O, 1MeO, O-Hex	461.108	13.6049	M-H	C22H22O11	52.3	9238.1	7952.69	9545.42	5214.72	4537.92	5151.78	3658.93	3973.75	4039.34	3071.45	2843.22	3005.25	12195.3	7519.95	9056.98	6088.52	6322.33	6701.22	4192.92	4187.83	4412.92	2923.97	2913.04	2868.89
Num395	Isorhamnetin 3-galactoside	477.106	15.3154	M-H	C22H22O12	55.2	81506.1	64068.2	81964.8	25880.5	23145.9	25789.2	38209.3	38273.6	41881.1	72196.5	65017.9	69831.4	93598.2	54009.4	62308.2	74407.4	82337.3	91254.3	37276.9	35704.9	41681.5	48516	48270.7	47640.5
Num396	trans-Ferulic acid	193.05	5.40398	M-H	C10H10O4	52.7	171.509	180.092	95.7414	510.375	728.868	703.662	1467.21	1438.99	1494.5	1435.76	1875.03	1850.46	79.0428	354.066	328.36	276.796	229.581	158.814	1339.92	1476.62	1154.71	1663.18	1673.35	1826.8
Num397	Peonidin-3-O-beta-galactoside	461.108	16.2207	M-H	C22H22O11	52.8	5104.3	4243.73	6305.38	2796.26	2278.46	2749.52	1783.2	1993.21	1902.17	1566.05	1262.07	1198.33	10125.2	4292.64	5149.38	2099.83	2338.03	2740.8	1466.98	1317.6	1787.34	943.219	876.646	928.079
Num398	Vanillic acid	167.034	2.33175	M-H	C8H8O4	50.5	5640.68	7301.68	4911.66	7941.52	10600.8	9436.39	6788.25	6309.04	6671.46	7856.72	11005.1	10811.6	2984.71	10773.4	8794.96	4908.12	3898.16	2843.96	5853.07	6576.39	5112.22	4383.45	4518.45	4823.56
Num399	terrein	153.055	22.1137	M-H	C8H10O3	39.9	637.237	614.965	574.517	374.187	495.481	458.713	94.7417	112.857	94.6462	87.583	73.4648	123.429	921.851	1034.96	943.435	187.402	194.761	223.635	158.141	203.735	178.689	47.5366	46.1223	47.2978
Num400	3,6,2',3'-Tetrahydroxyflavone	285.042	19.5344	M-H	C15H10O6	53.4	388.029	320.714	431.329	159.499	130.999	133.464	81.028	81.7147	100.148	136.884	124.67	110.007	532.121	335.41	407.072	388.477	413.622	521.499	169.448	182.488	242.049	162.481	133.725	183.318
Num401	Isopeonol	165.055	12.137	M-H	C9H10O3	55.2	227.926	140.054	248.689	66.4928	43.9661	64.3538	22.9018	38.9898	29.0563	42.6991	30.895	31.6329	490.428	216.645	287.789	507.421	662.6	707.882	82.1906	80.3887	74.9325	80.3455	76.2972	78.4707
Num402	SINAPIC ACID	223.06	6.8053	M-H	C11H12O5	54.8	25366.1	21166.7	26875.4	9501.3	10254.4	10277.3	7202.09	8703.87	7824.12	4560.19	4405.34	4428.76	40376.3	29258.3	33155.1	12918.4	14452.2	15183.2	9568.32	9595.74	10094.4	4071.56	4020.59	4023.61
Num403	rhein	283.024	19.8406	M-H	C15H8O6	46.1	21292.9	18137.2	23243.5	4528.71	3885.08	4279.17	2351.52	2775.96	2656.13	4677.03	3386.85	3617.79	24802.4	17455.6	17408	22400.2	27603.1	29731.6	5346.6	4999.11	5859.4	4956.46	4604.31	4697.04
Num404	isorhamnetin-3-O-rutinoside	623.163	12.4936	M-H	C28H32O16	53.7	3780.3	3808.79	3876.76	4006.95	4737.42	4586.91	5549.24	5450.77	5962.35	3279.03	3544.78	3143.08	8055.99	7141.2	6730.25	4571.28	4044	4118.62	3335.88	3383.93	3563.42	2517.61	2599.27	2578.15
Num405	5,7-dihydroxy-2-(4-hydroxy-3-methoxyphenyl)-3-[3,4,5-trihydroxy-6-[[(2R,3R,4R,5R,6S)-3,4,5-trihydroxy-6-methyloxan-2-yl]oxymethyl]oxan-2-yl]oxychromen-4-one	623.161	14.9304	M-H	C28H32O16	55.9	846126	871257	936024	236956	258999	246725	167906	186017	186528	279798	256513	265565	891593	619749	705125	605004	648989	661068	250365	257226	268318	196690	192471	190415
Num406	Pristimerin	463.282	38.8113	M-H	C30H40O4	39	105274	107205	142046	30267.6	25176.8	24824.9	22073.6	29793.3	24973.5	17398.3	12860.8	13970.6	4669.84	3340.42	3390.49	5886.19	5997.39	7706.3	3923.46	3672.52	5042.03	4286.99	3959.86	3581.16
Num407	3-Hydroxycinnamic acid	163.039	6.10097	M-H	C9H8O3	36.6	658.111	832.146	556.002	431.802	551.609	497.816	1333.35	1403.33	1262.5	1183.77	1484.59	1527.94	210.418	932.47	743.993	492.228	432.157	297.35	1515.85	1677.14	1354.47	2292.32	2360.15	2369.54
Num408	(2S,3S)-2-(3,4-dihydroxyphenyl)-3,7-dihydroxy-2,3-dihydrochromen-4-one	287.056	19.5416	M-H	C15H12O6	37.2	408.32	301.67	410.148	155.737	122.395	150.514	112.031	108.153	118.583	80.1423	45.4618	53.9816	626.957	508.411	517.24	618.222	667.052	736.002	199.712	168.673	221.576	202.285	166.782	184.216
Num409	Piscidic Acid	255.05	4.47252	M-H	C11H12O7	41.6	21244	18786.5	18500.5	2796.32	3419.84	3131.98	123.938	33.1508	122.126	179.155	362.955	385.223	16958.9	23571.2	31289.4	3586.19	3820.43	3389.36	793.433	1040.53	633.961	19.0423	32.939	7.63067
Num410	Phenylpyruvic acid	163.039	18.8717	M-H	C9H8O3	55.4	571.182	398.544	598.531	903.396	778.421	875.803	1302.71	1601.84	1662.89	1566.33	1192.92	1349.12	2294.09	1467.36	1620.47	806.006	890.953	968.923	1801.66	1642.95	1924.38	2652.92	2664.62	2678.92
Num411	2-hydroxy-4-(4-hydroxyphenyl)butanoic acid	195.065	6.30755	M-H	C10H12O4	44.9	13927.4	15238.4	14756.6	7009.44	8285.1	7869.04	6679.38	7370.9	6844.93	8932.44	10169.1	9736.75	15846.4	18276.1	17167.4	10462.7	10810.7	10093.9	8572.99	9070.35	8369.18	8012.24	8097.42	8259.33
Num412	Methyl Robustone	377.102	23.4821	M-H	C22H18O6	44.2	16825.3	9085.14	16966.4	4083.78	2842.25	3844.39	1708.84	1543.01	1834.3	981.93	879.683	839.059	35398.7	17343.8	21213.5	8046.06	12552.8	12917.3	1666.29	1720.53	1990.92	1028.11	1138.95	1116.33
Num413	Luteolin	285.039	14.3536	M-H	C15H10O6	38.2	24014.2	23812.5	24724.5	7177.6	7203.56	7590.82	6911.43	5943.34	9085.7	3922.93	3164.19	3775.23	21495.4	21951.2	21948.5	18369.4	17118.9	19139	9719.04	9980.49	9051.02	5614.22	6286.22	6004.91
Num414	2-Hydroxy-3,4-Dimethoxybenzoic Acid	197.045	3.38387	M-H	C9H10O5	47.3	2137.93	2764.71	1859.2	1785.75	2376.13	2163.43	1723.6	1648.13	1613.78	1712.13	2279.58	2218.72	948.725	4518.29	3675.68	1596.52	1219.66	831.88	1872.51	2225.98	1646.08	1086.43	1092.5	1103.18
Num415	kaempferol	285.042	15.3225	M-H	C15H10O6	43	792.168	644.669	768.756	320.841	247.261	343.662	284.724	207.801	371.981	511.538	423.373	434.101	819.512	622.43	821.222	585.768	578.243	584.25	265.523	268.466	272.522	291.606	268.031	311.785
Num416	alizarin	239.036	12.5078	M-H	C14H8O4	38.9	779.244	866.409	914.957	317.64	358.332	344.256	126.893	83.1839	130.337	198.242	201.633	251.239	995.587	821.366	775.143	630.198	780.24	770.325	424.161	414.543	402.406	203.932	178.238	224.012
Num417	CITRIC ACID	191.019	0.824	M-H	C6H8O7	37.1	76319.7	92973.2	75010.6	67794.6	86294.8	79331.6	88229.8	107903	85392.1	81546.1	97859.1	90807.8	32321.7	78386.3	67017.9	441857	423942	362068	405446	427770	403689	535855	541707	547402
Num418	Pechueloic Acid	247.133	23.7533	M-H	C15H20O3	38.9	556.592	531.151	576.818	20.1046	23.8024	9.39153	19.9905	18.5166	21.2312	42.8064	37.2681	29.7605	6.6327	86.7934	91.6206	60.7256	37.1967	21.9206	16.4427	33.9486	16.8451	22.6281	32.5799	23.023
Num419	2,5-dihydroxy benzoic acid	153.018	1.51385	M-H	C7H6O4	40.2	1077.99	1445.69	983.79	1517.02	1952.92	1743.07	1198.69	1021.64	1087.7	880.346	1144.79	1109.85	1342.48	5340.98	4497.33	676.715	510.833	391.03	680.669	831.793	541.758	225.943	234.139	229.608
Num420	Gly-Leu	187.108	2.28175	M-H	C8H16N2O3	51.2	2242.86	2918.4	2235.94	2148.83	2687.81	2440.2	3572.97	3131.44	3432.37	2709.1	3654.67	3413.99	1091.23	4040.12	3381.79	571.448	507.885	371.621	1240.55	1437.2	1073.83	1281.63	1288.54	1368.78
Num421	6-hydroxyflavone	237.056	26.0907	M-H	C15H10O3	50.3	102.925	67.5294	103.62	68.6483	43.2583	46.7455	9.95972	15.0659	19.7901	33.3749	20.0006	39.4505	51.4536	39.4794	70.2305	273.282	290.357	277.214	17.6738	15.6338	21.0975	100.918	83.5643	82.6717
Num422	1-O-b-D-glucopyranosyl sinapate	385.113	7.82243	M-H	C17H22O10	45.5	13327.3	13369.8	12737.7	14512.1	17936.3	16436.5	1800.48	1407.17	1859.15	1984.32	2149.91	2499.73	18495.1	26543.8	25576.3	3835.47	4446.41	3667.21	6738.6	7144.88	6860.86	3508.25	3327.43	3514.14
Num423	FERULATE	193.05	18.9145	M-H	C10H10O4	50.2	1150.85	699.151	967.938	403.276	390.208	411.546	407.913	441.852	462.656	948.662	642.037	2898.51	1569.37	1065.94	1215.13	1656.71	1930.52	2155.95	1703.91	1383.45	2167.44	3896.94	3812.39	3571.22
Num424	7,8-Dihydroxycoumarin	177.019	9.91347	M-H	C9H6O4	50.5	105.251	116.736	88.4501	60.6775	59.9112	68.4849	65.9136	50.2993	82.9645	81.5334	57.2153	52.9224	106.173	111.335	109.37	59.0745	67.4727	55.8601	57.4412	70.3913	45.621	42.4515	46.2035	33.5175
Num425	aurapten	297.152	30.5086	M-H	C19H22O3	51.5	38177.4	34652.6	44234.6	8986.06	8421.24	8637.66	11304.6	13641.6	12914.5	5870.52	11335.7	5347.56	74765.9	50577.9	49084.7	25215.7	30936.1	34286.7	6813.64	6420.59	7883.32	8098.71	9329.45	8352.92
Num426	TRYPTOPHAN	203.082	3.51958	M-H	C11H12N2O2	42.1	16838.3	20992.8	15556	29097.5	37550.9	34239.9	72257.2	76131.4	78771.2	146746	170822	170698	15663.6	44038	36732.1	6022.57	5543.92	4533.97	3454.83	3940.8	3163.59	3718.01	3781.12	3857.67
Num427	Glutathione (reduced)	306.076	5.65322	M-H	C10H17N3O6S	50.1	36813.2	48733.7	29090.2	16901.1	24662.3	20927.1	34566.6	30658.3	31683.2	41954.2	55313.7	51891.9	8361.94	109044	84848.6	80637.7	72143.2	44782	180075	201711	166579	132164	138477	141317
Num428	D-TRYPTOPHAN	203.082	11.3463	M-H	C11H12N2O2	47.1	494.996	597.697	410.863	735.251	839.201	814.523	1838.69	1071.2	2016.62	4522.91	4652	4879.69	578.784	1260.11	1168.82	361.753	329.954	270.636	446.579	500.842	474.287	604.231	606.366	632.498
Num429	4'-METHOXYFLAVONE	251.071	26.0907	M-H	C16H12O3	46.2	333.285	244.162	319.122	293.333	225.28	253.064	53.4259	54.0412	38.5212	191.276	78.2751	144.898	109.078	63.4342	69.3599	1145.59	827.896	953.35	127.04	121.41	129.364	367.736	343.447	289.045
Num430	isoferulic acid	193.05	10.2413	M-H	C10H10O4	47.4	11707	8503.76	13114.6	2794.44	2615.01	2844.05	2680.39	2286.71	2638.55	8279.32	5257.48	5743.09	18131.2	9718.68	12084.5	29764.2	35110.9	37452.5	22013.6	23226.3	24682.4	20049.4	19384.2	19767.6
Num431	lusianthridin	241.086	21.5798	M-H	C15H14O3	41.9	33078.9	31663.1	35672	46174.3	48613.1	48826.7	77594.1	96388.5	100509	64944.7	54472.8	58838.2	18624.9	15954.6	15476.5	30024.6	33084.2	34482.1	22986.6	21059.9	23010.6	32706.5	33009.6	33589.4
Num432	3,5-DIMETHOXYPHENOL	153.055	12.7497	M-H	C8H10O3	41.2	134.413	172.808	124.892	70.0264	91.6051	104.548	51.958	26.7676	45.5035	34.0058	51.9117	71.9456	37.5715	222.832	210.387	72.2877	39.1648	20.3973	112.431	129.117	88.1984	114.093	121.216	115.44
Num433	gerberinside	337.092	21.9713	M-H	C16H18O8	40.8	938.57	837.108	1183.65	594.721	772.59	739.78	280.756	268.041	324.96	268.535	235.743	239.687	1620.57	1772.92	913.072	726.033	1084.79	1129.17	409.757	490.937	497.833	284.543	291.001	428.26
Num434	methyl (1S,4aR,6S,7R,7aS)-4a,7-dihydroxy-6-[(E)-3-(4-hydroxyphenyl)prop-2-enoyl]oxy-7-methyl-1-[(2S,3R,4S,5S,6R)-3,4,5-trihydroxy-6-(hydroxymethyl)oxan-2-yl]oxy-1,5,6,7a-tetrahydrocyclopenta[c]pyran-4-carboxylate	567.176	6.24328	M-H	C26H32O14	40.1	120.87	152.648	71.4356	127.556	192.701	168.624	227.698	142.488	189.199	122.064	179.507	161.084	87.4345	95.8859	76.5233	76.3578	45.2669	38.5845	612.478	601.777	585.735	442.965	489.928	443.996
Num435	Hesperetin	301.071	21.8861	M-H	C16H14O6	44	111270	71725.4	124657	19761.1	13995	18133.6	23027.3	21540.9	25263.4	14363.8	10516.1	11143.7	114895	46969.9	59506.8	36814.9	45857	51856.8	12815.3	11498.6	15512.9	5026.39	5004.84	5049.47
Num436	Glutathione	306.076	23.2967	M-H	C10H17N3O6S	56.4	4450.31	4914.26	3829.69	1463.98	1989.75	1855.86	1567.04	1165.58	1637.56	2400.03	2885.24	3073.63	509.741	2133.83	1596.29	1514.52	1752.47	1492.97	5471.75	6606.53	5196.81	2669.22	2873.33	3125.23
Num437	6-Hydroxy-4-methylcoumarin, 6-Hydroxy-4-methyl-2-benzopyrone	175.039	7.3104	M-H	C10H8O3	40.9	1462.84	1370.55	1535.66	3790.34	4301.05	4184.64	3057.32	3417.63	3497.14	2791.3	2652.28	2824.86	1776.86	1627.92	1621.2	1999.15	2240.62	2205.84	3973.5	3976.56	4047.94	4139.07	4223.12	4228.43
Num438	(-)-Camphanic acid	441.176	14.5674	2M+FA-H	C10H14O4	40.7	56.5923	31.1515	76.8177	557.023	567.218	510.682	250.148	179.762	231.498	91.4431	173.168	152.432	6.6327	86.7934	91.6206	60.7256	37.1967	21.9206	16.4427	33.9486	16.8451	22.6281	32.5799	23.023
Num439	Ferulic acid	193.05	7.39538	M-H	C10H10O4	55.9	2870.25	2953.11	2909.79	5244.51	6218.46	5963.3	7567.36	8217.69	7727.76	6543.43	7426.75	7533.17	3553.49	5814.55	5439.79	5119.65	5035.21	4459.81	7983.92	8446.7	7888.76	8942.58	9200.7	9384.35
Num440	2,3',4,6-Tetrahydroxybenzophenone	245.044	12.4936	M-H	C13H10O5	42.9	7303.53	7631.65	8507.68	2426.12	2663.13	2791.94	465.768	251.067	457.337	1356.39	835.118	1352.91	8090.46	6128.58	6217.27	4368.41	5609.32	5650.42	2946.08	3000.16	3034.83	1547.12	1650.24	1574.3
Num441	13-HOTrE	293.211	35.4547	M-H	C18H30O3	40.2	1.41304e+06	1.38794e+06	1.80007e+06	785941	654331	631145	362809	524125	367214	568321	756714	538995	783875	435178	423369	647194	818220	949521	475979	404027	618621	1.38176e+06	1.35002e+06	1.32607e+06
Num442	Abruquinone B	389.127	9.56443	M-H	C20H22O8	39.6	771.329	955.419	584.343	1023.32	1285.69	1133.25	863.897	794.489	894.546	751.411	1037.38	1044.08	948.932	1853.34	1725.09	898.968	775.132	628.107	936.259	1107.79	880.918	1172.33	1151.35	1187.33
Num443	2-(2-acetyl-3-hydroxy-5-methoxyphenyl)acetic acid	223.06	19.2423	M-H	C11H12O5	40.2	160.014	118.733	152.292	231.209	203.829	223.16	67.6737	28.516	67.0336	49.7947	49.7461	40.7377	922.106	675.743	804.462	138.019	161.059	138.421	117.539	92.5242	95.7322	37.5822	61.4347	48.528
Num444	quercetin-3-O-hexosyl(1-2)deoxyhexosyl-7-O-hexoside	771.198	7.79388	M-H	C33H40O21	39.8	595109	669548	595740	569611	693480	630888	60369	12846.2	53700.2	86429.1	76547.6	108027	774365	1.08673e+06	935575	283542	215557	179961	278815	289627	274012	189780	191150	201333
Num445	1-[4,5-dihydroxy-6-(hydroxymethyl)-3-[(E)-3-(4-hydroxyphenyl)prop-2-enoyl]oxyoxan-2-yl]oxy-6-hydroxy-7-methylidene-4a,5,6,7a-tetrahydro-1H-cyclopenta[c]pyran-4-carboxylic acid	519.149	24.2378	M-H	C25H28O12	39.7	925.23	420.332	595.83	195.133	187.256	180.212	345.239	85.836	412.611	670.262	619.261	824.671	1353.94	732.162	964.587	1821.94	2125.74	2428.38	1671.38	1579.17	1810.2	2011.23	1925.14	1947.84
Num446	Eugenitol	205.05	20.2186	M-H	C11H10O4	46.5	408.204	351.307	514.215	167.839	153.486	176.569	78.146	52.9847	92.0669	78.4983	45.078	60.5801	804.435	511.246	625.958	417.683	456.423	444.153	359.132	336.928	364.711	264.553	268.507	275.056
Num447	Eleutheroside E	741.255	11.674	M-H	C34H46O18	53.3	22780	27128.6	20725.2	5896.15	7377.86	6729.75	3207.15	3329.49	3082.81	1671.16	2115.85	2108.18	15314.5	36388.1	30549.8	7255.35	7261.6	6966.92	4833.16	5268.43	4348.25	1475.77	1560.92	1566.55
Num448	2,4-dihydroxyheptadec-16-ynyl acetate	697.485	37.1223	2M+FA-H	C19H34O4	47.5	674.397	810.974	1011.46	1136.76	1185.98	1224.19	873.446	824.002	818.1	625.163	609.901	635.617	690.886	685.137	772.293	916.74	985.973	1114.8	948.214	1078.8	1076.6	927.926	784.897	829.69
Num449	Dodecanedioic acid	229.144	24.7795	M-H	C12H22O4	48.4	16042.6	17821.8	17433.3	15452	14635.3	13113.7	6950.05	10125.5	7082.32	11315.6	9818.3	9543.94	11093.9	10547.3	11726.4	13178.5	7858.59	8612.34	10061.7	9433.24	9891.46	19208.2	17413.1	17129.3
Num450	SEBACIC ACID	201.113	26.9459	M-H	C10H18O4	44.1	6415.49	9151.35	7576.34	11636.6	14529	11847.8	1990.59	2574.95	2578.41	1943.21	1694.26	1759.93	7454.75	9415.69	9941.59	6337.45	4997.43	5080.62	7093.9	7269.8	7197.2	3081.35	3088.19	3060.46
Num451	3-(6-methoxy-1,3-benzodioxol-5-yl)-7-[(2S,3R,4S,5S,6R)-3,4,5-trihydroxy-6-(hydroxymethyl)oxan-2-yl]oxychromen-4-one	473.108	9.2095	M-H	C23H22O11	38.9	47680.9	56944.7	49402	18643.5	28988.9	25124.2	15158.4	16234	22931	6273.66	9623.67	10571.3	16310.2	38763.8	38179.1	13577	14850.8	13448.6	24357.7	28682.4	20029.7	6274.1	7406.61	6199.58
Num452	NCGC00169670-02!(2S,3R,4S,5S,6R)-2-[4-[(3S,3aR,6S,6aR)-3-(4-hydroxy-3,5-dimethoxyphenyl)-1,3,3a,4,6,6a-hexahydrofuro[3,4-c]furan-6-yl]-2,6-dimethoxyphenoxy]-6-(hydroxymethyl)oxane-3,4,5-triol	579.205	14.9661	M-H	C28H36O13	56.6	134402	142522	142244	79702.7	93632.7	88062.1	31120.9	33466	32113.7	17383.8	17473.9	18603.2	162729	184475	181337	73475.6	77044.5	69525.6	58005.3	62462.6	57555.2	20530.5	20693.4	20724.2
Num453	epiyangambin	445.187	35.0625	M-H	C24H30O8	38.2	674.397	810.974	1011.46	1136.76	1185.98	1224.19	873.446	824.002	818.1	625.163	609.901	635.617	690.886	685.137	772.293	916.74	985.973	1114.8	948.214	1078.8	1076.6	927.926	784.897	829.69
Num454	Daidzein	253.05	17.5319	M-H	C15H10O4	55.4	115085	80407.6	132650	56439.2	42012.8	53307	38649	43612	44056.4	62826.1	46119.9	49088.2	166648	76989.7	87232.4	90527	114526	129304	48269.1	43584.5	57632.3	45296	44338.8	43045.2
Num455	(10E,15Z)-9,12,13-trihydroxyoctadeca-10,15-dienoic acid	327.217	23.4326	M-H	C18H32O5	44.6	125897	132875	127151	197647	223801	219235	164830	189343	187955	156552	151230	151037	44454.5	103292	72609	181090	219421	208649	189494	186146	190812	123714	128440	138413
Num456	(2R,3S,4S,5R,6R)-2-(hydroxymethyl)-6-[(E)-3-(4-hydroxyphenyl)prop-2-enoxy]oxane-3,4,5-triol	311.112	10.32	M-H	C15H20O7	44.2	48797.1	61972.5	37971.7	240149	302425	278138	342175	403685	318788	285922	331997	313907	2579.69	5422.57	4122.69	6022.48	4840.08	3324.15	13574.4	16387.7	11547.5	15901.1	16054.2	17091.7
Num457	Canarione	271.024	9.52943	M-H	C14H8O6	45	10695.7	13527	10006.6	6828.58	8764.74	8133.47	4924.14	4744.78	5442.73	4363.03	5383.54	5269.92	6326.37	14247.3	12463	6484.61	6955.66	4974.04	6452.56	7010.76	5322.93	4831.71	5231.66	4900
Num458	L-Tyrosine	180.065	1.02968	M-H	C9H11NO3	46.1	5609.84	5994.11	5864.64	4927.44	5775.88	5509.3	5440.94	6540.02	5552.95	6038.65	6822.51	6266.46	8309.74	14184.3	13371.8	2029.59	1965	1724.99	2701.04	2780.73	2572.87	2408.2	2367.27	2405.56
Num459	8-(2-hydroxy-3-methoxy-3-methylbutyl)-7-methoxychromen-2-one	291.123	19.0142	M-H	C16H20O5	46.2	600.225	615.42	654.943	305.118	211.216	179.455	99.4737	96.4098	88.5431	119.772	20.5563	34.2822	49.1115	29.3249	75.1207	49.5828	94.9606	48.1124	34.392	51.4582	21.7167	313.587	305.819	313.059
Num460	Benzoic acid + 1O, 1MeO, O-Hex	329.087	4.58618	M-H	C14H18O9	49.5	565.451	796.853	412.369	1931.01	2560.6	2244.04	1706.36	1628.96	1680.42	1620.48	2250.37	2249.31	321.435	459.99	310.638	51.7176	40.1794	54.2345	347.682	483.892	231.598	251.027	212.559	242.23
Num461	1,6-Dihydroxy-3,8-dimethylxanthone	255.065	36.2097	M-H	C15H12O4	47.2	1890.46	1539.42	2146.31	397.203	292.851	399.953	26.253	8.01701	21.4582	39.2088	13.3596	17.6858	2064.32	1061.46	1404.73	5103.94	6973.86	7532.36	596.091	613.702	702.642	383.77	380.315	385.786
Num462	2-(2-hydroxybut-3-en-2-yl)-3a,6,6,9a-tetramethyl-2,4,5,5a,7,8,9,9b-octahydro-1H-benzo[e][1]benzofuran-4,5-diol	337.237	36.5949	M-H	C20H34O4	51.2	1263.14	1014.53	1492.18	165.853	111.959	105.928	14.5198	14.0748	5.54592	36.0307	40.8186	27.0034	181.544	158.444	186.955	213.065	317.807	306.144	10.6566	18.5482	11.2323	5.35257	11.9703	4.84254
Num463	Heteropeucenin, Methyl Ether	273.112	21.4867	M-H	C16H18O4	41.5	3180.39	3395.98	2896.61	3916.12	5530.98	4855.52	4202.35	4301.45	5029.15	6751.38	7237.28	7586.98	2393.32	7981.6	5443.85	5696.88	6284.11	5339.39	4770.68	5270.12	4613.65	4251.47	4959.98	5092.89
Num464	5-[(3S,8R,10R,13R,14S,17R)-3-[(2R,3R,4R,5S,6R)-3,4-dihydroxy-6-(hydroxymethyl)-5-[(2S,3R,4R,5R,6S)-3,4,5-trihydroxy-6-methyloxan-2-yl]oxyoxan-2-yl]oxy-14-hydroxy-10,13-dimethyl-1,2,3,6,7,8,9,11,12,15,16,17-dodecahydrocyclopenta[a]phenanthren-17-yl]pyran-2-one	691.337	10.32	M-H	C36H52O13	48.2	1469.45	1981.98	1337.43	78.117	101.842	62.2842	125.035	106.296	84.9281	181.529	207.677	184.44	396.399	2441.63	1906.53	66.9352	12.987	1.71929	158.115	216.61	105.454	237.479	263.16	263.596
Num465	2-(3,5-dihydroxy-1,4-dioxo-1,4-dihydronaphthalen-2-yl)-3-methoxy-5-methylbenzoic acid	353.066	9.2095	M-H	C19H14O7	48.2	91378.6	100354	92727.6	85433.5	95535.9	92071.7	87853	103518	101541	33755.8	33499.1	35035.1	126417	150943	140931	58245.6	66449.4	56642.3	58348.5	59612.5	56246.7	17506.5	17305.2	16750.8
Num466	NCGC00380867-01_C27H46O9_9,12,15-Octadecatrienoic acid, 3-(hexopyranosyloxy)-2-hydroxypropyl ester, (9Z,12Z,15Z)-	513.306	34.1858	M-H, 2M+FA-H	C27H46O9	51.4	5120.21	6243.46	8217.95	28092.3	30501.9	27327	61996.2	91994.3	71691.3	70295.5	65972.1	58053.1	2089.24	1125.54	1211.21	10395.5	11549.2	13097.6	52904.8	50302.2	60621.8	53440.7	51739.4	55954
Num467	batatasin III	243.101	21.4939	M-H	C15H16O3	49.1	8724.89	9092.72	7996.02	8656.03	11808.5	10582.3	13721.6	15174.2	17077.3	16541.6	16507.6	16729.4	4698.14	10909.2	8405.13	11273.3	12119.3	10829.3	7347.79	7729.9	7009.85	5662.08	6320.67	6552.81
Num468	Gabapentin Related Compound E	185.081	19.3562	M-H	C9H14O4	49.1	1465.35	650.581	589.956	223.88	253.684	259.391	498.174	37.083	491.561	751.932	868.38	1441.32	676.401	1583.21	1501.91	812.641	772.474	691.497	1056.16	1176.86	1032.65	709.765	734.353	753.865
Num469	Salicin	285.097	5.94458	M-H	C13H18O7	54.2	1949.8	2521.45	1659.35	5037.41	6969.98	6252.41	5592.73	5220.52	5415.18	1494.49	2218.25	2226.4	1771.85	8006.88	6921.4	3136.26	3017.84	1959.17	5944.05	6490.14	5034.5	1669.75	1919.78	1958.38
Num470	[(2R,3S,4S,5R,6R)-6-[(2S,3S,4S,5R)-3,4-dihydroxy-2,5-bis(hydroxymethyl)oxolan-2-yl]oxy-3,4,5-trihydroxyoxan-2-yl]methyl (E)-3-(4-hydroxy-3,5-dimethoxyphenyl)prop-2-enoate	547.168	6.79815	M-H	C23H32O15	42.3	1826.9	2093.53	1508.32	1192.57	1522.67	1393.43	556.607	395.504	631.453	436.662	778.506	798.934	1145.86	4098.88	3259.48	878.769	670.821	525.278	1033.64	1203.26	857.769	168.478	243.348	208.144
Num471	Azelaic acid	187.097	13.9113	M-H, 2M+FA-H	C9H16O4	41	16358.3	22393.4	20254.6	35920	41652	34982.8	35603.5	33355	35921.3	6496.07	7804.29	6737.89	20109.4	20288.2	19640	14146	13048.3	13635.7	10660.9	9950.78	11085	9361.07	9219	8953.8
Num472	3-HYDROXYBENZYL ALCOHOL	123.044	9.46517	M-H	C7H8O2	43.3	2654.49	2040.78	3476.55	954.761	1000.19	973.901	8.13335	9.23224	18.0456	39.6885	28.7059	28.8732	15480.1	8984.29	12026.1	5757.31	6374.58	6086.35	1747.43	1989.91	1798.27	146.655	160.51	163.909
Num473	[(1aS,1bS,2S,5aR,6S,6aS)-6-hydroxy-2-[(2S,3R,4S,5S,6R)-3,4,5-trihydroxy-6-(hydroxymethyl)oxan-2-yl]oxy-2,5a,6,6a-tetrahydro-1bH-oxireno[5,6]cyclopenta[1,3-c]pyran-1a-yl]methyl (E)-3-phenylprop-2-enoate	491.155	14.9024	M-H	C24H28O11	42.1	25145	26602.8	25899.1	38580.2	48053.8	45495.9	21083.9	21958.3	23385.4	8049.57	9909.92	9711.47	56917	84284.7	67504.4	6370.65	6986.28	6219.36	12518.7	13529.6	11472.5	7804.67	8042.31	8284.41
Num474	(4aR,5S,6S,8R,8aS)-6-hydroxy-3,8-dimethyl-5-propan-2-yl-4a,5,6,7,8,8a-hexahydro-1H-naphthalen-2-one	517.353	42.517	2M+FA-H	C15H24O2	46.2	2556.59	2531.15	2576.82	20.1046	23.8024	9.39153	19.9905	18.5166	21.2312	42.8064	37.2681	29.7605	6.6327	86.7934	91.6206	60.7256	37.1967	21.9206	16.4427	33.9486	16.8451	22.6281	32.5799	23.023
Num475	austadiol	235.06	6.24328	M-H	C12H12O5	43.4	254.413	258.756	200.221	457.094	611.438	582.625	1023.36	1216.65	1126.42	685.714	737.464	697.451	63.8687	363.737	331.885	249.578	257.282	205.498	778.652	828.392	714.632	1450.05	1504.07	1466.53
Num476	12-Hydroxyoctadecanoic acid	299.258	42.545	M-H	C18H36O3	40.1	708.001	1216.64	1844.41	806.198	666.228	737.312	3468.8	6194.15	5607.79	2052.19	1724.6	1140.31	23076.3	11335.6	9194.13	3506.8	8420.26	10676.5	4195.75	4923.44	5803.24	3044.12	3639.54	3381.51
Num477	8-(2-hydroxy-1-methoxy-3-methylbut-3-enyl)-7-methoxychromen-2-one	289.108	17.4246	M-H	C16H18O5	40.2	27.2119	38.0841	47.5421	29.7964	30.1362	49.6815	22.1365	10.1346	21.6063	26.6358	31.4301	30.0165	146.639	306.385	341.506	34.592	37.0845	34.2743	20.4048	9.22756	22.3233	6.22332	7.25616	4.07599
Num478	Benzoic acid	121.028	2.33175	M-H	C7H6O2	39.8	88.448	106.345	80.3971	81.0699	86.9134	94.7548	125.121	113.004	125.077	147.271	170.235	157.687	151.19	166.138	167.283	154.832	161.293	157.037	195.574	193.1	196.401	282.941	251.258	270.414
Num479	trifolirhizin	445.118	12.5859	M-H	C22H22O10	39.2	191.834	222.711	202.907	198.692	202.522	208.206	423.379	392.23	359.28	439.054	456.615	434.05	281.528	413.125	418.049	139.291	129.42	129.919	242.43	277.542	245.343	194.661	223.053	209.286
Num480	Flurenol	225.055	12.9137	M-H	C14H10O3	42.6	1686.51	1480.96	1642.94	1051.85	1031.9	1084.54	1020.56	1008.07	1184.64	1048.15	859.347	999.154	1534	1285.74	1435.59	2398.21	2279.43	2326.17	978.679	976.321	922.517	381.008	403.174	395.983
Num481	Phenyl benzoate	197.06	28.0861	M-H	C13H10O2	39.2	1717.97	1269.24	1893.54	880.379	690.754	776.334	601.481	572.211	553.202	380.608	266.419	338.772	462.561	198.211	283.695	311.282	371.207	428.054	36.5539	35.3594	48.421	161.453	168.612	167.627
Num482	9-(2,3-dihydroxypropoxy)-9-oxononanoic acid	261.133	13.4196	M-H	C12H22O6	37.5	1647.01	2160.53	2078.09	2212.66	2414.68	2039.29	5749.94	10015.5	5595.61	2877.86	3119.39	2672.66	1739.64	2359.6	2191.23	1313.51	1407.26	1317.38	1060.37	1084.86	1023.62	2663.06	2459.02	2424.83
Num483	(1S,2R,5R,6R,10R,13S,15S)-5-[(2R,3E,5R)-5,6-dimethylhept-3-en-2-yl]-6,10-dimethyl-16,17-dioxapentacyclo[13.2.2.0]nonadec-18-en-13-ol	427.32	39.2313	M-H	C28H44O3	37.2	68.384	102.094	79.8403	146.035	114.625	111.1	178.418	195.022	116.363	103.618	113.21	107.218	66.6012	34.8421	26.3134	47.1772	19.724	47.7497	21.2207	10.0052	20.3834	11.4162	13.2536	5.04278
Num484	apigenin 6,8-digalactoside	593.151	9.2095	M-H	C27H30O15	55.7	698435	751943	742446	527730	612320	581540	406810	519360	460663	172130	163639	168689	1.07756e+06	1.11258e+06	1.05443e+06	482167	453625	427429	428095	427773	426709	186370	193930	192570
Num485	sesamin	353.104	27.5944	M-H	C20H18O6	38.2	106.689	37.8642	148.603	24.1319	16.7493	50.2381	41.1317	39.2259	62.4217	201.657	185.608	166.457	19.9146	25.1556	16.9572	310.49	598.131	651.19	273.029	229.599	283.056	431.564	473.05	481.866
Num486	[6-[3,4-dihydroxy-2,5-bis(hydroxymethyl)oxolan-2-yl]oxy-3,4,5-trihydroxyoxan-2-yl]methyl (E)-3-(4-hydroxy-3-methoxyphenyl)prop-2-enoate	517.156	3.96752	M-H	C22H30O14	49.1	441.29	599.958	262.85	1006.54	1391.9	1284.82	1741.32	1633.38	1756.06	1615.22	2291.26	2165.3	412.232	518.174	284.626	96.1789	41.1835	33.2007	1539	1695.43	1360.58	2104.97	2099.07	2188.97
Num487	2,4-diacetylphloroglucinol	209.045	3.69043	M-H	C10H10O5	51.2	185.043	235.514	127.608	262.871	344.465	323.718	345.314	334.582	369.557	290.981	395.367	386.518	211.323	202.535	145.815	38.2463	10.8587	22.323	89.3058	105.015	49.6034	9.14521	18.3992	10.0824
Num488	5-Hydroxytryptophan	219.077	15.9281	M-H	C11H12N2O3	41.7	2101.41	2512.14	1921.55	3481.75	4378.31	4139.99	2630.11	4801.62	3117.39	4033.18	3941.73	3877.76	1239.56	2786.66	2329.22	5805.66	5373.4	4633.72	13599.3	14982.6	11915.3	8849.71	9346.72	9773.66
Num489	feruloyltyramine	312.123	17.9806	M-H	C18H19NO4	47.4	7844.99	4797.86	7833.84	6529.16	4718.8	6320.5	2893.82	2526.74	3071.84	4202.94	3166.57	3679.87	7134.84	4616.33	5068.81	14449	19940.8	21686.2	3434.28	3297.9	4004.65	9277.9	9388.1	9640.73
Num490	[(1R,5R,9S,13S)-5,9,13-trimethyltetracyclo[11.2.1]hexadec-14-en-5-yl]methanol	287.237	39.552	M-H	C20H32O	49.1	674.397	810.974	1011.46	1136.76	1185.98	1224.19	873.446	824.002	818.1	625.163	609.901	635.617	690.886	685.137	772.293	916.74	985.973	1114.8	948.214	1078.8	1076.6	927.926	784.897	829.69
Num491	Catechol	109.029	2.50957	M-H	C6H6O2	55.4	600.225	615.42	654.943	305.118	211.216	179.455	99.4737	96.4098	88.5431	119.772	20.5563	34.2822	49.1115	29.3249	75.1207	49.5828	94.9606	48.1124	34.392	51.4582	21.7167	313.587	305.819	313.059
Num492	4-methoxy-9,10-dihydrophenanthrene-2,7-diol	241.087	28.0861	M-H	C15H14O3	56.8	328506	255282	371584	179263	146841	163808	130165	129433	121522	80665.5	61203.4	72329.8	91226.1	41498.8	49758.2	60025.3	75854.8	86783.9	14189.7	12592.5	16623.5	39177.2	37199	36696.1
Num493	methoxy-myricetin-3-O-hexosyl-7-O-deoxyhexosyl(1-2)deoxyhexoside	785.214	9.52943	M-H	C34H42O21	54.1	330633	392116	317614	222499	280391	254815	119499	129140	127558	112818	126972	125471	265544	501394	430950	214764	194622	160541	180752	191860	165533	156033	158657	166260
Num494	[(4E)-7-acetyloxy-6-hydroxy-2-methyl-10-oxo-2,3,6,7,8,9-hexahydrooxecin-3-yl] (E)-but-2-enoate	697.267	33.7872	2M+FA-H	C16H22O7	42.6	600.225	615.42	654.943	305.118	211.216	179.455	99.4737	96.4098	88.5431	119.772	20.5563	34.2822	49.1115	29.3249	75.1207	49.5828	94.9606	48.1124	34.392	51.4582	21.7167	313.587	305.819	313.059
Num495	NCGC00180448-02!bis[[4-[(2S,3R,4S,5S,6R)-3,4,5-trihydroxy-6-(hydroxymethyl)oxan-2-yl]oxyphenyl]methyl] (2R)-2-(2-methylpropyl)-2-[(2S,3R,4S,5S,6R)-3,4,5-trihydroxy-6-(hydroxymethyl)oxan-2-yl]oxybutanedioate	887.319	15.4792	M-H	C40H56O22	39.9	191966	277987	191600	670809	824262	769083	278767	309202	276735	42158.8	57647.4	54009.1	325299	693644	641152	72837.1	60587.7	51090	291093	316170	262476	330394	344908	362421
Num496	(E)-3-(4-methoxyphenyl)-1-[2,4,6-trimethoxy-3-(3-methylbut-2-enyl)phenyl]prop-2-en-1-one	395.188	15.387	M-H	C24H28O5	49.1	642.43	711.492	589.375	441.29	599.958	262.85	656.173	564.026925071838	698.928	164.742	236.127568896836	243.279	575.611866223855	1750.64	1208.17479089622	335.184	270.47	238.454	572.89	608.141	454.865	526.569	538.293	515.637
Num497	3-methylquercetin	315.05	9.52943	M-H	C16H12O7	53.1	63530.6	76584.6	61471.5	44285.9	54951.2	51486.5	31393	33741.5	35271	28990	33584	33313.5	38162.5	82243.1	73647.1	41652.9	47232.3	36573.6	43162	46497	37843	34203.1	36593.8	34766.1
Num498	3,6,3',4'-Tetrahydroxyflavone	285.039	17.5819	M-H	C15H10O6	48.2	26949.6	24787.7	32234.7	8102.93	7188.34	8162.98	1115.82	385.609	1107	3718.01	2085.53	2960.08	34811.4	27673.9	22353	20210.4	28529.6	31923.6	9227.57	8132.03	9887.29	4942.5	5030.78	5029.5
Num499	ESTRIOL	287.164	31.3853	M-H	C18H24O3	38.6	252.426	220.678	295.821	814.185	642.43	711.492	589.375	442.23	696.4	1050.63	819.893	756.159	39.084	89.4993	81.1863	299.755	344.583	357.344	323.827	351.045	327.772	233.062	191.489	214.976
Num500	flavone	221.061	11.4314	M-H	C15H10O2	39.1	18.8533	47.2799	8.9585	75.9975	85.2215	59.5482	115.667	91.2939	116.114	97.1699	135.554	158.971	665.232	84.7459	68.9429	44.1485	19.4561	7.21349	133.068	150.259	101.724	103.886	114.195	108.804
Num501	Dihydrohesperetin-7-O-neohesperidoside	611.197	13.3702	M-H	C28H36O15	51.2	3698.61	4076.15	3441.79	20856.9	24409.7	23264.6	46219.3	53946.3	54061.7	17767	17709.7	18401.9	2140.33	3088.75	2782.94	4959.36	5257.92	4708.42	7357.28	7456.7	6994.05	4994.36	5182.61	5188.2
Num502	Harmol Hydrochloride	197.072	13.4696	M-H	C12H10N2O	49.1	661.692	620.64	640.246	927.968	1267.41	1102.96	656.173	594.027	698.928	164.742	246.128	243.279	573.612	1750.64	1408.17	335.184	270.47	238.454	572.89	608.141	454.865	526.569	538.293	515.637
Num503	alpha-guaiaconic acid	339.123	17.368	M-H	C20H20O5	50.1	4210.4	3081.12	4181.95	1203.42	1252.62	1360.85	1129.31	1126.01	1418.83	3191.07	2748.7	3202.96	4237.31	3062.32	3204.2	6796.09	7952.18	8308.08	2485.84	2461.16	2593.13	4749.45	4883.33	4638.19
Num504	BENZYL ALCOHOL	107.049	6.30755	M-H	C7H8O	40	1567.56	1695.28	1596.96	769.712	898.748	858.705	736.555	836.823	779.059	994.674	1151.58	1084.96	1832.71	2029.35	1962.81	1154.99	1218.72	1157.9	988.257	969.949	920.077	894.948	914.936	913.43
Num505	PHENYLACETIC ACID	135.044	6.30755	M-H	C8H8O2	39.3	690.377	708.841	695.502	322.302	375.962	365.688	322.683	361.62	332.03	443.393	486.171	449.727	923.477	868.018	885.106	573.352	604.491	518.759	419.627	436.792	422.131	386.963	397.444	420.697
Num506	[2-hydroxy-3-[hydroxy-[2,3,4,5,6-pentahydroxycyclohexyl]oxyphosphoryl]oxypropyl] octadecanoate	599.319	36.9941	M-H	C27H53O12P	40.5	68699.5	153581	104588	26392.9	24778.5	21244.2	17811.2	50012.3	26549	10894.2	10519.7	6894.95	347200	140533	134188	96150.6	152929	237069	90657.7	103398	128231	37301.3	35871	41425.4
Num507	Plumbagin	187.039	6.24328	M-H	C11H8O3	40	824.639	916.886	779.598	1948.45	2411.43	2257.15	4231.49	4964.39	4716.61	2775.11	2927.18	2957.27	571.207	953.896	902.319	1326.42	1297.46	1135.32	3410.4	3541.59	3433.59	6765.66	6964.95	7029.5
Num508	benzoin	211.076	25.5274	M-H	C14H12O2	38	111.248	136.77	150.966	184.62	196.071	182.748	437.938	431.505	540.702	412.344	372.559	411.29	142.208	191.277	152.781	121.654	136.341	71.321	5.85791	5.20141	5.23231	44.9142	32.2227	34.5316
Num509	methyl 3-(3,4-dihydroxy-5-phenyloxolan-2-yl)-3-hydroxypropanoate	281.102	25.599	M-H	C14H18O6	47.1	114.828	68.8539	105.31	102.089	43.1462	73.1801	65.7736	40.1147	64.6256	97.3099	88.5216	85.4939	51.4976	83.9499	50.2818	286.018	351.479	312.798	339.515	377.608	365.24	223.739	271.31	207.318
Num510	Isoleucylisoleucine	243.171	6.841	M-H	C12H24N2O3	43.8	5470.18	5584.83	6683.05	3802.51	4558.72	4148.37	5740.16	5524.94	5609	3882.37	4677.34	4357.62	855.708	3823.43	3170.06	558.656	574.319	382.764	1395.95	1572.58	1324.16	1416.19	1414.93	1455.93
Num511	Tryptamine	159.092	3.51958	M-H	C10H12N2	40.5	377.451	489.008	337.011	687.175	922.274	818.527	1788.86	1765.94	1958.84	3466.02	4121.07	4090.74	318.801	1066.75	865.406	102.91	102.755	31.6671	43.7678	31.4435	15.2562	36.5599	57.0831	43.1911
Num512	3-(Hydroxymethyl)phenol	123.044	15.052	M-H	C7H8O2	38.6	661.692	620.64	640.246	927.968	1267.41	1102.96	656.173	594.027	698.928	164.742	246.128	243.279	573.612	1750.64	1408.17	335.184	270.47	238.454	572.89	608.141	454.865	526.569	538.293	515.637
Num513	[8-[2-(3-methylbutanoyloxy)propan-2-yl]-2-oxo-8,9-dihydrofuro[2,3-h]chromen-9-yl] 3-methylbutanoate	429.194	40.9776	M-H	C24H30O7	40.4	808.656	1452.68	1248.96	1076.87	1141.86	1231.49	924.232	1273.14	933.899	930.539	627.06	651.353	2633.92	1443	1617.25	1665.89	2590.41	2989.87	3506.93	2676.78	3833.53	3790.34	4763.78	3181.93
Num514	4-hidroxy-3-methoxybenzyl alcohol	153.055	21.9641	M-H	C8H10O3	44.2	377.104	356.01	420.062	350.395	402.195	426.057	154.095	157.859	155.312	206.496	221.064	189.498	956.782	742.717	584.393	203.667	287.668	276.781	174.588	207.762	225.858	126.79	141.834	167.74
Num515	4-hydroxy-3-[(4-hydroxy-6-methyl-2-oxopyran-3-yl)methyl]-6-methylpyran-2-one	263.055	2.66615	M-H	C13H12O6	42.5	124.071	163.261	49.1927	30.8384	73.2419	93.6246	328.121	195.308	372.404	546.114	723.774	720.455	69.7003	772.393	635.494	1290.32	1170.48	808.334	3488.68	3871.3	3138.51	4226.31	4250.06	4365.96
Num516	2-[(6,7-dimethoxy-1,2,3,4-tetrahydroisoquinolin-1-yl)methyl]-3-ethyl-9,10-dimethoxy-5-oxido-2,3,4,6,7,11b-hexahydro-1H-benzo[a]quinolizin-5-ium	1037.58	25.0071	2M+FA-H	C29H40N2O5	43.1	37.1141	21.4744	15.5741	86.4249	66.19	27.7752	97.1072	75.0776	124.934	270.543	247.229	263	3.14586	6.80634	9.50449	1.85367	1.99605	1.33503	19.0289	16.8661	19.2912	40.0411	22.5182	76.5065
Num517	Guanosine	282.084	1.10823	M-H	C10H13N5O5	52.3	42134.1	44751	48131.4	45612.6	55363.1	52384	71812.7	92537.4	78513.3	57580	68752.5	65229.9	15505	29642.8	27000.3	31982.1	32364.4	30648.9	35875.6	36137.7	34714.9	35154.6	35611.2	35362.5
Num518	2-hydroxycinnamic acid	163.039	4.22318	M-H	C9H8O3	58.2	1404.87	1159.71	1417.58	3643.64	3630.03	3871.18	5622.96	6538.45	6468.97	6210.69	5662.94	5513.98	7295.27	5334.11	6196.67	3215.35	3515.24	3617.6	8154.63	7899.77	8896.63	11032.5	10970	11014.7
Num519	Umbelliferone	161.024	4.44395	M-H	C9H6O3	39	319.777	407.621	346.367	568.926	618.134	612.927	44.4429	16.2153	57.178	27.2717	51.9538	54.8872	131.269	409.965	505.092	147.629	94.9335	68.89	151.577	146.951	85.2969	74.9301	80.9901	71.2986
Num520	methyl 2-benzamido-3-phenylpropanoate	611.234	38.8327	2M+FA-H	C17H17NO3	45.2	581.036	915.855	773.059	779.43	604.912	566.271	251.287	531.675	283.985	208.782	158.722	152.537	1143.1	465.465	518.068	1247.43	1492.98	1857.53	1516.12	1467.79	1890.06	683.923	698.924	742.756
Num521	2,6-Dihydroxy-4-Methoxytoluene	153.055	20.4253	M-H	C8H10O3	43.6	675.503	637.132	568.128	901.44	1100.42	1020.43	905.328	827.235	987.291	950.331	1067.99	1202.54	1128.02	1831.96	1583.3	999.717	1002	946.824	2140.53	2302.95	2182.23	3035.79	3356.42	3419.57
Num522	jasmonic acid *	209.118	47.0656	M-H	C12H18O3	38.3	219674	221270	244540	80839.3	99737	144511	207478	192028	131810	134432	309866	97925.5	114972	98907.9	91982	121719	108587	92969.6	102477	127831	117650	81268.5	79848.6	95057.3
Num523	1,4-Cyclohexanedicarboxylic acid	171.066	16.2916	M-H	C8H12O4	52.3	22186.3	12785.7	11771.7	4258.67	4968.43	5040.89	8644.04	402.091	7942.5	11976.1	14302.4	20569	13346.9	26913	25211.9	21259.4	21099.3	19777.3	31089.7	33774.3	32299.9	34714.3	35079.6	35219.7
Num524	(5E)-3,4,9-trihydroxy-2-propyl-2,3,4,7,8,9-hexahydrooxecin-10-one	243.124	25.8983	M-H	C12H20O5	38.6	573.28	397.42	411.373	236.718	262.447	225.79	210.907	173.539	217.483	378.129	342.395	470.482	393.539	457.58	447.481	481.23	506.39	576.161	508.688	476.482	519.092	456.076	488.481	412.073
Num525	Ctrinin hydrate	267.087	8.29185	M-H	C13H16O6	47.2	7983.69	5548.84	8516.78	2011.18	1973.66	2145.14	1656.38	1543.45	1746.56	1294.93	1285.54	1294.09	8771.48	6158.38	7193.21	4976.07	5790.17	6360.84	2157.3	2232.47	2185.45	1512.94	1509.35	1522.79
Num526	(2-oxo-2,3-dihydro-1H-indol-3-yl)acetic acid	190.051	21.1589	M-H	C10H9NO3	49.2	1305.71	1366.63	1334.86	2179.54	2772.24	2549.72	3341.34	3907.56	3874.86	4547.75	4292.02	4903.61	1100.42	1375.5	1239.8	2458	2568.06	2541.47	4073.32	4256.83	4056.38	5261.49	5566.4	5729.69
The Masslyn software was utilized to compare the first-order accurate mass-to-charge ratio (m/z) and second-order fragment information for compound determination
* Compound was positively identifed by standards.
Score: represent reliability / match quality in 0-60 range
